# Supplementary material for: The healthiness and sustainability of national and global food based dietary guidelines: modelling study
Source: BMJ. 2020 Jul 15;370:m2322. doi: 10.1136/bmj.m2322 (PMC7362232; doi:10.1136/bmj.m2322)
Supplement: Supplementary file 2 — Supplementary information: Excel spreadsheet datafile [file sprm054404.ww2.xlsx]

## Sheet: sources
Sources for coding dietary guidelines:
Region		Total number	Excluded*	Included
Europe		38	1	37
Asia and Pacific		18	3	15
Latin America and the Caribbean		28	5	23
Africa		7	1	6
Near East		4	1	3
North America		2		2
Total		97		86
* FBDGs were excluded if two out of three exclusion criteria held (see tab 'coding scheme').
EU plus Switzerland, Iceland and Norway:
Region		Source	Last update	Needed translation	Comments	Detailed FBDG used
Name	ISO code
Belgium-Flanders	BEL	https://www.gezondleven.be/themas/voeding; https://www.gezondleven.be/themas/beweging-sedentair-gedrag via https://ec.europa.eu/jrc/en/health-knowledge-gateway/promotion-prevention/nutrition/food-based-dietary-guidelines	2017	no		yes
Belgium-Wallonia	BEL	https://karott.egnyte.com/dl/xtB9HU3U6V via https://ec.europa.eu/jrc/en/health-knowledge-gateway/promotion-prevention/nutrition/food-based-dietary-guidelines	2017	no		yes
Bulgaria	BGR	http://ncpha.government.bg/files/hranene-en.pdf via https://ec.europa.eu/jrc/en/health-knowledge-gateway/promotion-prevention/nutrition/food-based-dietary-guidelines	2014	no		yes
Czechia	CZE	http://www.vyzivaspol.cz/vyzivova-doporuceni-pro-obyvatelstvo-ceske-republiky/ via https://ec.europa.eu/jrc/en/health-knowledge-gateway/promotion-prevention/nutrition/food-based-dietary-guidelines	2012	no		yes
Denmark	DNK	http://altomkost.dk/publikationer/publikation/pub/hent-fil/publication/de-officielle-kostraad/ via https://ec.europa.eu/jrc/en/health-knowledge-gateway/promotion-prevention/nutrition/food-based-dietary-guidelines	2015	no		yes
Germany	DEU	https://www.dge.de/ernaehrungspraxis/vollwertige-ernaehrung/ernaehrungskreis/; https://www.dge.de/ernaehrungspraxis/vollwertige-ernaehrung/10-regeln-der-dge/ via https://ec.europa.eu/jrc/en/health-knowledge-gateway/promotion-prevention/nutrition/food-based-dietary-guidelines	2017	no		yes
Estonia	EST	https://intra.tai.ee/images/prints/documents/149019033869_eesti%20toitumis-%20ja%20liikumissoovitused.pdf via https://ec.europa.eu/jrc/en/health-knowledge-gateway/promotion-prevention/nutrition/food-based-dietary-guidelines	2015	no		yes
Ireland	IRL	https://www.hse.ie/eng/about/who/healthwellbeing/our-priority-programmes/heal/food-pyramid-images/foodforlifefoodpyramidrationale2016.pdf via https://ec.europa.eu/jrc/en/health-knowledge-gateway/promotion-prevention/nutrition/food-based-dietary-guidelines	2016	no		yes
Greece	GRC	http://www.moh.gov.gr/articles/health/dieythynsh-dhmosias-ygieinhs/metadotika-kai-mh-metadotika-noshmata/c388-egkyklioi/5030-egkrish-diatrofikwn-systasewn-gia-geniko-plhthysmo-kai-eidikes-plhthysmia via https://ec.europa.eu/jrc/en/health-knowledge-gateway/promotion-prevention/nutrition/food-based-dietary-guidelines	2017	no		yes
Spain	ESP	http://www.aecosan.msssi.gob.es/AECOSAN/docs/documentos/nutricion/Come_sano_y_muevete_12_decisiones.pdf; http://www.aecosan.msssi.gob.es/en/AECOSAN/web/nutricion/subseccion/piramide_NAOS.htm via https://ec.europa.eu/jrc/en/health-knowledge-gateway/promotion-prevention/nutrition/food-based-dietary-guidelines	2008	no		yes
France	FRA	https://www.hcsp.fr/Explore.cgi/Telecharger?NomFichier=hcspa20170216_reperesalimentairesactua2017.pdf via https://ec.europa.eu/jrc/en/health-knowledge-gateway/promotion-prevention/nutrition/food-based-dietary-guidelines	2017	no		yes
Croatia	HRV	http://www.fao.org/3/a-as670o.pdf via https://ec.europa.eu/jrc/en/health-knowledge-gateway/promotion-prevention/nutrition/food-based-dietary-guidelines	2002	no		yes
Italy	ITA	http://www.salute.gov.it/imgs/C_17_pubblicazioni_652_allegato.pdf via https://ec.europa.eu/jrc/en/health-knowledge-gateway/promotion-prevention/nutrition/food-based-dietary-guidelines	2003	no		yes
Cyprus	CYP	http://www.moh.gov.cy/Moh/moh.nsf/All/ADDB0B13026ADB5AC2257A4C001DC85A/$file/%CE%95%CE%B8%CE%BD%CE%B9%CE%BA%CE%AD%CF%82%20%CE%9F%CE%B4%CE%B7%CE%B3%CE%AF%CE%B5%CF%82%20%CE%94%CE%B9%CE%B1%CF%84%CF%81%CE%BF%CF%86%CE%AE%CF%82%20%CE%BA%CE%B1%CE%B9%20%CE%86%CF% via https://ec.europa.eu/jrc/en/health-knowledge-gateway/promotion-prevention/nutrition/food-based-dietary-guidelines	2008	no	Link to source document didn't work, but guidelines were coded up for EU Science Hub	yes
Latvia	LVA	http://www.vm.gov.lv/images/userfiles/uztura_ieteikumi_pieaugusajiem.pdf via https://ec.europa.eu/jrc/en/health-knowledge-gateway/promotion-prevention/nutrition/food-based-dietary-guidelines	2008	no		yes
Lithuania	LTU	http://www.smlpc.lt/media/file/Skyriu_info/Metodine_medziaga/Sveikos_mitybos_rekomendacijos_2010.pdf; http://sam.lrv.lt/lt/veiklos-sritys/visuomenes-sveikatos-prieziura/mityba-ir-fizinis-aktyvumas-2/sveikos-mitybos-rekomendacijos/maisto-pasirinkimo-piramide-plakatas; http://sam.lrv.lt/uploads/sam/documents/files/Veiklos_sritys/visuomenes-sveikatos-prieziura/mityba-ir-fizinis-aktyvumas/fizinis-akt…	2018	no		yes
Luxembourg	LUX	https://ec.europa.eu/jrc/en/health-knowledge-gateway/promotion-prevention/nutrition/food-based-dietary-guidelines	2016	no		yes
Hungary	HUN	http://mdosz.hu/hun/wp-content/uploads/2016/10/mdosz_kreativ_v25_eng.pdf via https://ec.europa.eu/jrc/en/health-knowledge-gateway/promotion-prevention/nutrition/food-based-dietary-guidelines	2016	no		yes
Malta	MLT	https://deputyprimeminister.gov.mt//en/health-promotion/documents/library/publications/healthy%20plate%20en.pdf via https://ec.europa.eu/jrc/en/health-knowledge-gateway/promotion-prevention/nutrition/food-based-dietary-guidelines	2015	no		yes
Netherlands	NLD	https://www.voedingscentrum.nl/Assets/Uploads/voedingscentrum/Documents/Professionals/Schijf%20van%20Vijf/Voedingscentrum%20Richtlijnen%20Schijf%20van%20Vijf%202016%204.pdf via https://ec.europa.eu/jrc/en/health-knowledge-gateway/promotion-prevention/nutrition/food-based-dietary-guidelines	2016	no		yes
Austria	AUT	https://www.sozialministerium.at/site/Gesundheit/Reiseinfos_Verbrauchergesundheit/Ernaehrung_und_Lebensmittel/Rezepte_Broschueren_Berichte/ via https://ec.europa.eu/jrc/en/health-knowledge-gateway/promotion-prevention/nutrition/food-based-dietary-guidelines	2009	no		yes
Poland	POL	http://www.izz.waw.pl/pl/zasady-prawidowego-ywienia via https://ec.europa.eu/jrc/en/health-knowledge-gateway/promotion-prevention/nutrition/food-based-dietary-guidelines	2016	no		yes
Portugal	PRT	https://www.dgs.pt/ficheiros-de-upload-1/alimentacao-roda-dos-alimentos-pdf.aspx via https://ec.europa.eu/jrc/en/health-knowledge-gateway/promotion-prevention/nutrition/food-based-dietary-guidelines	2003	no		yes
Romania	ROU	http://www.spitalsmeeni.ro/docs/ghiduri/ghid_alimentatie_populatie.pdf via https://ec.europa.eu/jrc/en/health-knowledge-gateway/promotion-prevention/nutrition/food-based-dietary-guidelines	2006	no		yes
Slovenia	SVN	http://cindi-slovenija.net/components/com_virtuemart/shop_image/product/12_KORAKOV_DO_ZD_53be5296a80e1.jpg; http://cindi-slovenija.net/images/stories/cindi/trgovina/nijz_prehrana_gibanje-plakat-a3.pdf; http://www.fao.org/3/a-az910o.pdf via https://ec.europa.eu/jrc/en/health-knowledge-gateway/promotion-prevention/nutrition/food-based-dietary-guidelines	2015	no		yes
Slovakia	SVK	http://www.uvzsr.sk/en/docs/info/Letak_Zdravy_tanier_EN.pdf via https://ec.europa.eu/jrc/en/health-knowledge-gateway/promotion-prevention/nutrition/food-based-dietary-guidelines	2016	no		yes
Finland	FIN	https://www.evira.fi/elintarvikkeet/terveytta-edistava-ruokavalio/ via https://ec.europa.eu/jrc/en/health-knowledge-gateway/promotion-prevention/nutrition/food-based-dietary-guidelines	2014	no		yes
Sweden	SWE	https://www.livsmedelsverket.se/en/food-habits-health-and-environment/dietary-guidelines/ via https://ec.europa.eu/jrc/en/health-knowledge-gateway/promotion-prevention/nutrition/food-based-dietary-guidelines	2015	no		yes
United Kingdom	GBR	https://www.nhs.uk/Livewell/Goodfood/Documents/The-Eatwell-Guide-2016.pdf via https://ec.europa.eu/jrc/en/health-knowledge-gateway/promotion-prevention/nutrition/food-based-dietary-guidelines	2016	no		yes
Switzerland	CHE	http://www.sge-ssn.ch/media/sge_pyramid_E_basic_20161.pdf via https://ec.europa.eu/jrc/en/health-knowledge-gateway/promotion-prevention/nutrition/food-based-dietary-guidelines	2016	no		yes
Iceland	ISL	https://www.landlaeknir.is/servlet/file/store93/item25796/R%C3%A1%C3%B0leggingar%20um%20matar%C3%A6%C3%B0i_2017_LR.pdf via https://ec.europa.eu/jrc/en/health-knowledge-gateway/promotion-prevention/nutrition/food-based-dietary-guidelines	2014	no		yes
Norway	NOR	http://helsedirektoratet.no/Lists/Publikasjoner/Attachments/806/Anbefalinger-om-kosthold-ernering-og-fysisk-aktivitet-IS-2170.pdf via https://ec.europa.eu/jrc/en/health-knowledge-gateway/promotion-prevention/nutrition/food-based-dietary-guidelines	2014	no		yes
Other WHO Europe:
Region		Source	Last update	Needed translation	Comments	Detailed FBDG used
Name	ISO code
Albania	ALB	http://www.fao.org/3/a-as658e.pdf via http://www.fao.org/nutrition/education/food-dietary-guidelines/regions/countries/albania/en/	2008	no		yes
Bosnia and Herzegovina	BIH	http://www.fao.org/nutrition/education/food-dietary-guidelines/regions/countries/bosnia-and-herzegovina/en/	2004	yes		yes
Georgia	GEO	http://www.fao.org/3/a-as682e.pdf via http://www.fao.org/nutrition/education/food-dietary-guidelines/regions/countries/georgia/en/	2005	no		yes
Israel	ISR	http://www.fao.org/nutrition/education/food-dietary-guidelines/regions/countries/israel/en/	2008		No quantitative recommendations in food pyramid or elsewhere. Guidelines document not found.	no
The former Yugoslav Republic of Macedonia	MKD	http://www.fao.org/nutrition/education/food-dietary-guidelines/regions/countries/the-former-yugoslav-republic-of-macedonia/en/	2014	yes		yes
Turkey	TUR	https://dosyasb.saglik.gov.tr/Eklenti/10922,17ocaktuberingilizcepdf.pdf?0 and http://www.fao.org/3/a-as697e.pdf via http://www.fao.org/nutrition/education/food-dietary-guidelines/regions/countries/turkey/en/	2016	no	New guidelines have been published in 2016. Those are not yet linked via the FAO page.	yes
Asia and Pacific:
Region		Source	Last update	Needed translation	Comments	Detailed FBDG used
Name	ISO code
Afghanistan	AFG	Guidelines not accessible. Information taken directly from http://www.fao.org/nutrition/education/food-dietary-guidelines/regions/countries/afghanistan/en/	2015		Guidelines not accessible. Information taken directly from http://www.fao.org/nutrition/education/food-dietary-guidelines/regions/countries/afghanistan/en/	no
Australia	AUS	https://www.nhmrc.gov.au/about-us/publications/australian-dietary-guidelines#block-views-block-file-attachments-content-block-1 "Australian Dietary Guidelines - Providing the scientific evidence for healthier Australian Diets" *denotes taken from "Eat for Health Educator Guide - Information for nutrition educators" from same address	2013	no	Coded values are from ranges for either men aged 19-50 or "Australian adults"	yes
Bangladesh	BGD	http://www.fao.org/3/a-as880e.pdf via http://www.fao.org/nutrition/education/food-dietary-guidelines/regions/countries/bangladesh/en/	2013	no		yes
Cambodia	KHM	http://www.fao.org/3/I9704EN/i9704en.pdf via http://www.fao.org/nutrition/education/food-dietary-guidelines/regions/countries/cambodia/en/	2017	no	The guidelines are aimed at school-aged children from 6 to 17 years. Coded values are from their ranges for 16-17 less active/ 13-15 more active boys [2000 kcal diet]	yes
China	CHN	Guidelines were only available in Chinese; Google Translate was used to translate the webpage (translated information denoted by italics): http://dg.cnsoc.org/article/04/8a2389fd5520b4f30155be1475e02741.html	2016	yes		yes
Fiji	FJI	http://www.fao.org/3/a-as883e.pdf via http://www.fao.org/nutrition/education/food-dietary-guidelines/regions/countries/fiji/en/	2009	no	Majority non-specific qualitative statements	yes
India	IND	http://ninindia.org/DietaryGuidelinesforNINwebsite.pdf via http://www.fao.org/nutrition/education/food-dietary-guidelines/regions/countries/india/en/	2011	no	Used ranges for adult man "sedentary"	yes
Indonesia	IDN	http://gizi.depkes.go.id/download/Pedoman%20Gizi/PGS%20Ok.pdf via http://www.fao.org/nutrition/education/food-dietary-guidelines/regions/countries/indonesia/en/; Only available in Indonesian. Google Translate was used to infer estimates from the Indonesian food pyramid.	2014	yes		yes
Japan	JPN	Guidelines themselves not offered in English but 2 supplementary documents were. Translated via google translate: http://www.maff.go.jp/j/balance_guide/b_use/pdf/eng_reiari.pdf and http://www.maff.go.jp/e/pdf/shokuiku.pdf via http://www.fao.org/nutrition/education/food-dietary-guidelines/regions/countries/japan/en/	2010	yes		yes
Malaysia	MYS	http://dg.cnsoc.org/upload/affix/20140818104029708.pdf (Malaysain Dietary Guidelines) and http://www.maso.org.my/spom/chap9.pdf (Malaysian dietary guidelines appendix)	2010	no	Unable to access guidelines through FAO link, but guidelines were accesible in English through web search	yes
Mongolia	MNG	No guidelines document available, Information taken directly from http://www.fao.org/nutrition/education/food-dietary-guidelines/regions/countries/mongolia/en/	2010		No individual guidelines document available	no
Nepal	NPL	No separate guidelines document available; information taken from http://www.fao.org/nutrition/education/food-dietary-guidelines/regions/countries/nepal/en/	2012		No individual guidelines document available	no
New Zealand	NZL	https://www.health.govt.nz/system/files/documents/publications/eating-activity-guidelines-for-new-zealand-adults-oct15_0.pdf via https://www.health.govt.nz/publication/eating-and-activity-guidelines-new-zealand-adults	2015	no		yes
Philippines	PHL	https://www.fnri.dost.gov.ph/index.php/tools-and-standard/nutritional-guide-pyramid#adults-20-39yrs-old via http://www.fao.org/nutrition/education/food-dietary-guidelines/regions/countries/philippines/en/	2012		One link on FAO website is broken, but food pyramid is accessible	yes
Republic of Korea	KOR	Used "General Dietary Guidelines for Koreans" via zip file accessed via https://www.khealth.or.kr/kps/publish/view?menuId=MENU00891&page_no=B2017004&pageNum=5&siteId=&srch_text=&srch_cate=&srch_type=&str_clft_cd_list=&str_clft_cd_type_list=&board_idx=9904 via http://www.fao.org/nutrition/education/food-dietary-guidelines/regions/countries/republic-of-korea/en/	2016		Link on FAO website broken; guidelines accessed through web search	yes
Sri Lanka	LKA	http://www.fao.org/3/a-as886e.pdf via http://www.fao.org/nutrition/education/food-dietary-guidelines/regions/countries/sri-lanka/en/	2011	no		yes
Thailand	THA	http://www.fao.org/3/a-as887e.pdf via http://www.fao.org/nutrition/education/food-dietary-guidelines/regions/countries/thailand/en/	2010	no		yes
Viet Nam	VNM	Only available in Vietmanese. Recommendations taken directly from FAO: http://www.fao.org/3/a-as980o.pdf via http://www.fao.org/nutrition/education/food-dietary-guidelines/regions/countries/vietnam/en/	2013	yes	Couldn't be translated. Recommendations taken directly from FAO.	no
Latin America and the Caribbean:
Region		Source	Last update	Needed translation	Comments	Detailed FBDG used
Name	ISO code
Antigua and Barbuda	ATG	http://www.fao.org/3/a-as848e.pdf via http://www.fao.org/nutrition/education/food-dietary-guidelines/regions/countries/antigua-and-barbuda/en/	2013	No	Only information regarding proportions was in the form of an unquantified diagram	yes
Argentina	ARG	http://www.msal.gob.ar/images/stories/bes/graficos/0000000817cnt-2016-04_Guia_Alimentaria_completa_web.pdf via http://www.fao.org/nutrition/education/food-dietary-guidelines/regions/countries/argentina/en/	2015	Yes		yes
Bahamas	BHS	http://www.fao.org/3/a-as849e.pdf via http://www.fao.org/nutrition/education/food-dietary-guidelines/regions/countries/bahamas/en/	2002	No		yes
Barbados	BRB	http://www.fao.org/3/I9680EN/i9680en.pdf via http://www.fao.org/nutrition/education/food-dietary-guidelines/home/en/	2017	No		yes
Belize	BLZ	http://www.fao.org/3/a-as852e.pdf via http://www.fao.org/nutrition/education/food-dietary-guidelines/regions/countries/belize/en/	2012	No	Used guidelines for moderate activity adult.	yes
Bolivia	BOL	https://www.minsalud.gob.bo/images/Libros/DGPS/PDS/p342_bt_dgps_uan_BASES_TECNICAS_DE_LAS_GUIAS.pdf via http://www.fao.org/nutrition/education/food-dietary-guidelines/regions/countries/bolivia-plurinational-state-of/en/	2013	Yes		yes
Brazil	BRA	http://bvsms.saude.gov.br/bvs/publicacoes/dietary_guidelines_brazilian_population.pdf via http://www.fao.org/nutrition/education/food-dietary-guidelines/regions/countries/brazil/en/	2014	No		yes
Chile	CHL	https://dipol.minsal.cl/wp-content/uploads/2018/09/Norma-T%C3%A9cnica-N%C2%BA-148-sobre-Gu%C3%ADas-Alimentarias-para-a-poblaci%C3%B3n-chilena-MINSAL-2013.pdf (Technical Standard No. 148 on Dietary Guidelines for the Chilean population, MINSAL 2013) via http://www.fao.org/nutrition/education/food-dietary-guidelines/regions/countries/chile/en/	2013	Yes		yes
Colombia	COL	https://www.icbf.gov.co/sites/default/files/manual_facilitadores_gaba.pdf [document for facilitators] via http://www.fao.org/nutrition/education/food-dietary-guidelines/regions/countries/colombia/en/ Information from translation in italics, otherwise directly from FAO	2015	Yes	Used ranges for 18-59 old men.	yes
Costa Rica	CRI	http://www.fao.org/3/a-as859s.pdf via http://www.fao.org/nutrition/education/food-dietary-guidelines/regions/countries/costa-rica/en/	2010	Yes		yes
Cuba	CUB	http://www.fao.org/3/a-as864s.pdf via http://www.fao.org/nutrition/education/food-dietary-guidelines/regions/countries/cuba/en/ translation here: https://drive.google.com/drive/u/0/folders/1HE2GXURTvDSGmGlJnQsxChwptXbJb2FF	2009	Yes	Used ranges for 18-60 year olds.	yes
Dominica	DMA	http://www.fao.org/3/a-as853e.pdf via http://www.fao.org/nutrition/education/food-dietary-guidelines/regions/countries/dominica/en/	2007	Yes		yes
Dominican Republic	DOM	http://www.fao.org/3/a-as866s.pdf via http://www.fao.org/nutrition/education/food-dietary-guidelines/regions/countries/dominican-republic/en/	2009	Yes		yes
Ecuador	ECU	Guidelines unavailable ("coming soon"), information taken directly from http://www.fao.org/nutrition/education/food-dietary-guidelines/regions/countries/ecuador/en/	2018		Guidelines unavailable ("coming soon"), information taken directly from http://www.fao.org/nutrition/education/food-dietary-guidelines/regions/countries/ecuador/en/	no
El Salvador	SLV	http://www.fao.org/3/a-as867s.pdf via http://www.fao.org/nutrition/education/food-dietary-guidelines/regions/countries/el-salvador/en/	2012	Yes		yes
Grenada	GRD	http://www.fao.org/3/a-as854e.pdf and http://www.fao.org/3/a-as855e.pdf (denoted by *) via http://www.fao.org/nutrition/education/food-dietary-guidelines/regions/countries/grenada/en/	2006	No	Used guidelines for 2200Kcal (middle activity level)	yes
Guatemala	GTM	http://www.fao.org/3/a-as870s.pdf via http://www.fao.org/nutrition/education/food-dietary-guidelines/regions/countries/guatemala/en/	2012	No		yes
Guyana	GUY	http://www.fao.org/3/a-as856e.pdf via http://www.fao.org/nutrition/education/food-dietary-guidelines/regions/countries/guyana/en/	2004	No	No specific recommendations related to our categories besides eat from all food groups	no
Honduras	HND	http://www.fao.org/3/a-as874s.pdf via http://www.fao.org/nutrition/education/food-dietary-guidelines/regions/countries/honduras/en/	2013	Yes		yes
Jamaica	JAM	http://www.fao.org/3/a-az914e.pdf via http://www.fao.org/nutrition/education/food-dietary-guidelines/regions/countries/jamaica/en/	2015	No		yes
Mexico	MEX	http://guiasalimentacionyactividadfisica.org.mx/wp-content/uploads/2015/10/Guias-alimentarias-y-de-actividad-fisica.pdf via http://www.fao.org/nutrition/education/food-dietary-guidelines/regions/countries/mexico/en/	2015	No	Used ranges for 18-59 years old @2000kcal.	yes
Panama	PAN	http://www.fao.org/3/a-as876s.pdf via http://www.fao.org/nutrition/education/food-dietary-guidelines/regions/countries/panama/en/	2013	No		yes
Paraguay	PRY	https://drive.google.com/file/d/0B0fO30Y7z_VPM1A0ODJFeDNmeWs/view (doc.1), https://drive.google.com/file/d/0B0fO30Y7z_VPMzJyTXN2UHlxMlE/view (doc.2) and https://drive.google.com/file/d/0B0fO30Y7z_VPSVplVVdSMGRzNWM/view (doc.3) via http://www.fao.org/nutrition/education/food-dietary-guidelines/regions/countries/paraguay/en/	2015	Yes		yes
Saint Kitts and Nevis	KNA	http://www.fao.org/3/a-as858e.pdf via http://www.fao.org/nutrition/education/food-dietary-guidelines/regions/countries/saintkitts-and-nevis/en/	2010	No		yes
Saint Lucia	LCA	http://www.fao.org/3/a-as860e.pdf via http://www.fao.org/nutrition/education/food-dietary-guidelines/regions/countries/saint-lucia/en/	2007	No	Only a 1 page flyer available	yes
Saint Vincent and the Grenadines	VCT	http://www.fao.org/3/a-as862e.pdf via http://www.fao.org/nutrition/education/food-dietary-guidelines/regions/countries/saint-vincent-and-the-grenadines/en/	2006	No		yes
Uruguay	URY	https://www.gub.uy/ministerio-salud-publica/comunicacion/publicaciones/guia-alimentaria-para-la-poblacion-uruguaya via http://www.fao.org/nutrition/education/food-dietary-guidelines/regions/countries/uruguay/en/	2016	Yes		yes
Venezuela	VEN	http://www.fao.org/3/a-as877s.pdf via http://www.fao.org/nutrition/education/food-dietary-guidelines/regions/countries/venezuela/en/	1991	Yes		yes
Africa:
Region		Source	Last update	Needed translation	Comments	Detailed FBDG used
Name	ISO code
Benin	BEN	http://poledfn.org/wp-content/uploads/2014/03/guide_alimentaire_benin_legal.pdf	2014	Yes	Information found in 2 sided French brochure, lots of images. Information taken from combination of table "PORTIONS À CONSOMMER PAR JOUR" in combination with servings sizes as per "UNE PORTION CORRESPOND À". Used ranges for men aged 19 and over. Some information taken directly from http://www.fao.org/nutrition/education/food-dietary-guidelines/regions/countries/benin/en/	yes
Kenya	KEN	http://nak.or.ke/wp-content/uploads/2017/12/NATIONAL-GUIDELINES-FOR-HEALTHY-DIETS-AND-PHYSICAL-ACTIVITY-2017-NEW-EDIT.pdf	2017	No	Used information for adults (20-59)	yes
Namibia	NAM	http://www.fao.org/3/a-as839e.pdf	2000	No		yes
Nigeria	NGA	http://www.fao.org/3/a-as841e.pdf	2006	No	Some information taken directly from http://www.fao.org/nutrition/education/food-dietary-guidelines/regions/countries/benin/en/	yes
Seychelles	SYC	http://www.fao.org/nutrition/education/food-dietary-guidelines/regions/countries/seychelles/en/	2006		"The Seychelles dietary guidelines" link did not work so took information directly from http://www.fao.org/nutrition/education/food-dietary-guidelines/regions/countries/Seychelles/en.	no	no FBS data
Sierra Leone	SLE	http://www.fao.org/3/I9679EN/i9679en.pdf	2016	No		yes
South Africa	ZAF	http://www.fao.org/3/a-as842e.pdf	2013	No	Many of the sections discuss the recommendations of several bodies, but do not explictly endorse the quantities suggested by one.	yes
Near East:
Region		Source	Last update	Needed translation	Comments	Detailed FBDG used
Name	ISO code
Iran	IRN	http://www.fao.org/nutrition/education/food-dietary-guidelines/regions/countries/iran/en/; http://nut.behdasht.gov.ir/	2015		Guidelines were accessible, but couldn't be translated. FAO overview was used instead.	no
Lebanon	LBN	http://www.aub.edu.lb/fafs/nfsc/Documents/FBDG%20English%20Version.pdf	2013	No		yes
Oman	OMN	http://www.fao.org/3/a-as845e.pdf	2009	No		yes
Qatar	QAT	http://www.fao.org/3/a-az908e.pdf	2015	No		yes	no FBS data
North America:
Region		Source	Last update	Needed translation	Comments	Consider for analysis
Name	ISO code
Canada	CAN	https://food-guide.canada.ca/static/assets/pdf/CDG-EN-2018.pdf	2019	no		yes
United States	USA	https://health.gov/dietaryguidelines/2015/resources/2015-2020_Dietary_Guidelines.pdf	2015	no		yes
International:
Region		Source	Last update	Needed translation	Comments	Consider for analysis
Name	ISO code
WHO	WHO	(1) https://www.who.int/news-room/fact-sheets/detail/healthy-diet. (2) Diet, nutrition and the prevention of chronic diseases: report of a Joint WHO/FAO Expert Consultation. WHO Technical Report Series, No. 916. Geneva: World Health Organization; 2003. (3) Guideline: Sugars intake for adults and children. Geneva: World Health Organization; 2015.	2018	no		yes
WCRF	WCRF	https://www.wcrf-uk.org/uk/preventing-cancer/cancer-prevention-recommendations	web (2019)	no		yes
EAT-Lancet	EAT	https://www.thelancet.com/pdfs/journals/lancet/PIIS0140-6736(18)31788-4.pdf	2019	no		yes

## Sheet: coding scheme
Overview of coding scheme (see individual food tabs for specifics):
Coding guide:
uncertainty score (low value = low uncertainty)	recommendation				coded as
	general				general
1	exact value				exact value
1	range of values				range with mean
1	value with qualifier				value as mean and 20% increase/decrease in high/low values for "at least"/"not more" statements
2	value but serving size is missing				value combined with standard serving size
3	eat daily				if serving size is clear, then code as one serving per day; not coded otherwise
3	value for more general food group				split general recommendation according to regional preference
4	one value across several food groups				assign in proportion to grouping, using serving size for food group of interest
4	eat regularly OR multiple times a week				if serving size is clear (legumes, nuts&seeds, eggs), then range of one serving per week to one serving per day; not coded otherwise
4	increase or decrease intake				increase or decrease by 20% (10-30%), or by value noted
5	vague qualitative recommendation				no change from baseline intake
Overview of coding scores by region:
Region	quantitative coding (1-5):										(yes/no)-coding		sens analysis
	fruits &veg	red meat	fish	milk	eggs	legumes	nuts & seeds	whole grains	processed meat	sugar	weight		fats
EU plus Switzerland, Iceland and Norway	1.65625	2.75	1.71875	1.5	3.09375	3.46875	3.03125	3.84375	4.59375	2.90625	0.65625		3.96875
Other WHO Europe	1.83333	4.16667	4.33333	3	3.66667	4.16667	4.33333	3	4.66667	3.16667	1		3.5
Asia and Pacific	2.22222	4	3.55556	2.66667	3.22222	3.33333	4.5	3.77778	4.22222	3.16667	0.833333		3.77778
Latin America and the Caribbean	2.64286	3.92857	3.92857	3.21429	3.82143	3.42857	4.17857	4.32143	4.03571	2.92857	0.928571		4.21429
Africa	2.42857	4	3.42857	3.42857	4.28571	3.28571	4.57143	3.71429	4	3.85714	0.714286		4.28571
Near East	1.75	4.25	2.25	1.75	4.5	2.25	4.75	3.25	2.75	2.5	1		4.25
North America	3	4.5	3	3	3	2.5	2.5	2.5	5	1	1		1
Total	2.14433	3.59794	3.03093	2.48454	3.50515	3.39175	3.8866	3.85567	4.25773	2.98969	0.814433		3.94845
For countries included in the analysis:
Region	number of countries	year of FBDG	quantitative coding (1-5):											energy balance (yes/no)		sens
			overall	fruits &veg	red meat	fish	milk	eggs	legumes	nuts& seeds	whole grains	processed meat	sugar			fats
Europe	36	2012.65	2.92703	1.59459	2.91892	2.05405	1.64865	3.13514	3.54054	3.18919	3.7027	4.59459	2.89189	0.702703		3.89189
Latin America and the Caribbean	24	2011.96	3.3625	2.125	3.66667	3.70833	2.83333	3.54167	3.04167	4.04167	4.25	3.75	2.66667	0.916667		4.08333
Asia and Pacific	15	2012.47	3.29333	1.66667	3.8	3.4	2.33333	2.93333	3.06667	4.4	3.93333	4.46667	2.93333	0.933333		3.53333
Africa	6	2011	3.76667	2.5	3.83333	3.66667	3.66667	4.16667	3.5	4.5	4.16667	3.83333	3.83333	0.666667		4.16667
Near East	3	2012.33	2.96667	2	4	2.33333	2	4.33333	2	4.66667	3	3.33333	2	1		4.33333
North America	2	2017	3	3	4.5	3	3	3	2.5	2.5	2.5	5	1	1		1
Total	86	2012.4	3.1741	1.86518	3.41955	2.89472	2.28316	3.32401	3.2379	3.76524	3.87555	4.2489	2.82684	0.81741		3.85009
Overview of coding scores by country:
	quantitative coding (1-5):										(yes/no)-coding	average		sensitiv. analysis		inclusion criteria			excluded		ISO	year
	fruits &veg	red meat	fish	milk	eggs	legumes	nuts &seeds	whole grains	processed meat	sugar	weight			fats		4.5	FV+RM	detail
EU plus Switzerland, Iceland and Norway:
Belgium-Flanders	5	4	1	5	1	2	2	4	4	4	0	3.2		4		yes	yes	yes			BEL	2017
Belgium-Wallonia	2	4	4	2	4	4	5	4	5	4	0	3.8		4		yes	yes	yes			BEL	2017
Bulgaria	1	3	1	1	1	1	1	1	5	4	1	1.9		4		yes	yes	yes			BGR	2014
Czechia	1	4	1	3	5	2	4	4	5	1	1	3		4		yes	yes	yes			CZE	2012
Denmark	1	2	1	1	5	5	5	4	5	4	0	3.3		4		yes	yes	yes			DNK	2015
Germany	1	3	1	1	5	5	1	4	5	4	1	3		4		yes	yes	yes			DEU	2017
Estonia	2	1	1	2	1	2	1	4	4	1	0	1.9		5		yes	yes	yes			EST	2015
Ireland	2	4	1	1	1	4	1	4	4	4	1	2.6		4		yes	yes	yes			IRL	2016
Greece	1	2	1	1	1	1	3	4	4	4	1	2.2		4		yes	yes	yes			GRC	2017
Spain	2	5	1	3	1	2	4	4	5	1	1	2.8		4		yes	yes	yes			ESP	2008
France	2	1	2	1	5	2	2	4	4	5	0	2.8		4		yes	yes	yes			FRA	2017
Croatia	1	3	2	1	1	4	5	4	4	4	1	2.9		4		yes	yes	yes			HRV	2002
Italy	4	4	1	1	1	4	5	4	5	1	1	3		4		yes	yes	yes			ITA	2003
Cyprus	2	4	2	1	1	4	5	4	5	1	1	2.9		4		yes	yes	yes			CYP	2008
Latvia	1	3	2	1	5	5	5	4	5	1	1	3.2		4		yes	yes	yes			LVA	2008
Lithuania	1	3	1	1	4	5	5	1	5	1	1	2.7		4		yes	yes	yes			LTU	2018
Luxembourg	2	5	5	1	5	5	5	4	5	4	1	4.1		4		yes	yes	yes			LUX	2016
Hungary	1	5	1	1	5	5	2	4	5	4	0	3.3		5		yes	yes	yes			HUN	2016
Malta	1	1	1	1	1	1	1	4	4	1	1	1.6		4		yes	yes	yes			MLT	2015
Netherlands	1	1	1	1	1	1	1	4	4	4	1	1.9		4		yes	yes	yes			NLD	2016
Austria	2	3	2	1	1	5	2	4	5	4	1	2.9		4		yes	yes	yes			AUT	2009
Poland	1	1	2	1	5	2	2	4	5	4	0	2.7		4		yes	yes	yes			POL	2016
Portugal	2	4	4	1	4	1	5	5	5	4	1	3.5		4		yes	yes	yes			PRT	2003
Romania	2	4	4	2	1	5	5	4	5	4	1	3.6		4		yes	yes	yes			ROU	2006
Slovenia	1	4	2	1	3	4	5	4	5	1	1	3		4		yes	yes	yes			SVN	2015
Slovakia	2	2	4	1	5	5	2	4	5	4	0	3.4		4		yes	yes	yes			SVK	2016
Finland	1	1	1	1	1	2	1	4	4	1	0	1.7		4		yes	yes	yes			FIN	2014
Sweden	1	1	1	1	5	5	2	4	4	4	1	2.8		4		yes	yes	yes			SWE	2015
United Kingdom	2	1	1	5	5	4	5	4	4	4	1	3.5		4		yes	yes	yes			GBR	2016
Switzerland	2	3	1	1	5	4	2	4	5	1	0	2.8		1		yes	yes	yes			CHE	2016
Iceland	1	1	1	1	5	5	1	4	4	4	0	2.7		4		yes	yes	yes			ISL	2014
Norway	2	1	1	2	5	5	2	4	4	1	1	2.7		4		yes	yes	yes			NOR	2014
average	1.65625	2.75	1.71875	1.5	3.09375	3.46875	3.03125	3.84375	4.59375	2.90625	0.65625	2.85625		3.96875
Other WHO Europe:
Albania	1	5	5	5	5	5	5	1	4	4	1	4		4		yes	yes	yes			ALB	2008
Bosnia and Herzegovina	1	5	5	5	1	4	5	4	5	4	1	3.9		4		yes	yes	yes			BIH	2004
Georgia	1	2	5	1	5	5	5	4	5	1	1	3.4		1		yes	yes	yes			GEO	2005
Israel	5	5	5	5	5	5	5	4	5	5	1	4.9		4		no	no	no	x		ISR	2008
The former Yugoslav Republic of Macedonia	1	4	5	1	5	5	5	4	4	4	1	3.8		4		yes	yes	yes			MKD	2014
Turkey	2	4	1	1	1	1	1	1	5	1	1	1.8		4		yes	yes	yes			TUR	2016
average	1.83333	4.16667	4.33333	3	3.66667	4.16667	4.33333	3	4.66667	3.16667	1	3.63333		3.5
Asia and Pacific:
Afghanistan	5	5	5	5	5	5	5	5	4	4	0	4.8		5		no	no	no	x		AFG	2015
Australia	1	3	1	2	4	1	4	4	5	4	1	2.9		4		yes	yes	yes			AUS	2013
Bangladesh	1	4	4	1	1	1	5	4	4	1	1	2.6		1		yes	yes	yes			BGD	2013
Cambodia	1	4	5	4	4	4	5	5	5	5	1	4.2		4		yes	yes	yes			KHM	2017
China	1	3	1	1	1	1	5	1	5	1	1	2		5		yes	yes	yes			CHN	2016
Fiji	2	5	5	5	5	5	5	4	5	4	1	4.5		4		yes	yes	yes			FJI	2009
India	1	4	1	1	1	1	5	4	5	1	1	2.4		5		yes	yes	yes			IND	2011
Indonesia	1	1	3	5	5	1	5	4	5	4	1	3.4		4		yes	yes	yes			IDN	2014
Japan	2	5	5	1	5	5	5	5	5	5	1	4.3		5		yes	yes	yes			JPN	2010
Malaysia	2	5	3	3	5	3	4	1	5	4	0	3.5		1		yes	yes	yes			MYS	2010
Mongolia	2	5	5	3	5	5	5	5	5	4	1	4.4		4		yes	yes	no			MNG	2010
Nepal	5	5	4	3	4	5	5	4	5	4	1	4.4		5		yes	no	no	x		NPL	2012
New Zealand	2	1	4	2	4	3	3	4	4	4	1	3.1		1		yes	yes	yes			NZL	2015
Philippines	1	4	4	2	1	4	5	5	5	1	1	3.2		5		yes	yes	yes			PHL	2012
Republic of Korea	2	4	4	2	1	4	5	5	5	1	1	3.3		5		yes	yes	yes			KOR	2016
Sri Lanka	1	4	2	1	1	4	1	4	4	4	1	2.6		1		yes	yes	yes			LKA	2011
Thailand	5	5	4	2	1	4	4	4	0	1	1	3		4		yes	no	yes			THA	2010
Viet Nam	5	5	4	5	5	4	5	0	0	5	0	3.8		5		yes	no	no	x		VNM	2013
average	2.22222	4	3.55556	2.66667	3.22222	3.33333	4.5	3.77778	4.22222	3.16667	0.833333	3.46667		3.77778
Latin America and the Caribbean:
Antigua and Barbuda	5	5	5	5	5	5	5	5	5	4	1	4.9		5		no	no	yes	x		ATG	2013
Argentina	1	1	2	1	1	5	2	4	4	1	1	2.2		4		yes	yes	yes			ARG	2015
Bahamas	5	5	5	5	5	5	5	5	4	4	1	4.8		5		no	no	yes	x		BHS	2002
Barbados	1	3	2	5	5	5	5	4	4	4	1	3.8		4		yes	yes	yes			BRB	2017
Belize	2	4	4	4	4	2	1	4	4	1	1	3		5		yes	yes	yes			BLZ	2012
Bolivia	1	4	5	1	1	5	5	4	5	1	1	3.2		1		yes	yes	yes			BOL	2013
Brazil	5	4	5	5	4	5	5	4	4	4	1	4.5		4		yes	yes	yes			BRA	2014
Chile	1	5	2	2	5	2	5	4	4	4	1	3.4		5		yes	yes	yes			CHL	2013
Colombia	2	4	5	2	1	1	3	4	4	1	1	2.7		4		yes	yes	yes			COL	2015
Costa Rica	2	1	4	5	1	1	5	4	1	1	1	2.5		4		yes	yes	yes			CRI	2010
Cuba	2	4	2	1	4	2	5	4	4	1	1	2.9		4		yes	yes	yes			CUB	2009
Dominica	4	5	5	5	5	5	5	5	5	4	1	4.8		5		no	yes	yes			DMA	2007
Dominican Republic	2	4	2	2	4	4	5	4	5	4	1	3.6		1		yes	yes	yes			DOM	2009
Ecuador	5	5	5	5	5	5	5	5	5	4	1	4.9		5		no	no	no	x		ECU	2018
El Salvador	2	4	4	3	3	5	5	4	4	4	1	3.8		4		yes	yes	yes			SLV	2012
Grenada	1	4	4	2	4	3	1	5	4	5	0	3.3		5		yes	yes	yes			GRD	2006
Guatemala	2	3	2	3	3	2	3	4	4	4	0	3		4		yes	yes	yes			GTM	2012
Guyana	5	5	5	5	5	5	5	4	5	5	1	4.9		5		no	no	no	x		GUY	2004
Honduras	2	3	4	3	3	2	5	4	0	4	1	3		4		yes	yes	yes			HND	2013
Jamaica	5	5	5	5	5	3	3	5	4	1	1	4.1		4		yes	no	yes			JAM	2015
Mexico	2	1	4	1	5	1	5	4	4	1	1	2.8		5		yes	yes	yes			MEX	2015
Panama	2	5	5	5	5	5	5	5	4	4	1	4.5		4		yes	yes	yes			PAN	2013
Paraguay	2	3	4	1	1	1	5	4	4	4	1	2.9		4		yes	yes	yes			PRY	2015
Saint Kitts and Nevis	1	4	4	1	4	3	1	4	4	1	1	2.7		5		yes	yes	yes			KNA	2010
Saint Lucia	4	5	5	5	5	3	5	5	5	4	1	4.6		5		no	yes	yes			LCA	2007
Saint Vincent and the Grenadines	1	4	4	1	4	1	3	5	5	1	1	2.9		5		yes	yes	yes			VCT	2006
Uruguay	2	5	2	2	5	5	5	4	4	1	1	3.5		4		yes	yes	yes			URY	2016
Venezuela	5	5	5	5	5	5	5	4	4	5	1	4.8		4		no	no	yes	x		VEN	1991
average	2.64286	3.92857	3.92857	3.21429	3.82143	3.42857	4.17857	4.32143	4.03571	2.92857	0.928571	3.64286		4.21429
Africa:
Benin	2	3	4	1	5	4	4	5	5	4	1	3.7		4		yes	yes	yes			BEN	2014
Kenya	2	4	4	3	5	2	4	4	4	4	0	3.6		4		yes	yes	yes			KEN	2017
Namibia	5	4	4	5	5	4	5	4	5	5	1	4.6		5		no	yes	yes			NAM	2000
Nigeria	4	4	4	5	5	4	4	4	4	5	0	4.3		4		yes	yes	yes			NGA	2006
Seychelles	2	5	2	2	5	2	5	1	5	4	1	3.3		5		yes	yes	no	x		SYC	2006
Sierra Leone	1	4	4	5	4	3	5	4	1	1	1	3.2		4		yes	yes	yes			SLE	2016
South Africa	1	4	2	3	1	4	5	4	4	4	1	3.2		4		yes	yes	yes			ZAF	2013
average	2.42857	4	3.42857	3.42857	4.28571	3.28571	4.57143	3.71429	4	3.85714	0.714286	3.7		4.28571
Near East:
Iran	2	5	5	3	5	3	5	4	5	4	1	4.1		5		yes	yes	no			IRN	2015
Lebanon	2	4	1	1	4	2	4	1	1	1	1	2.1		4		yes	yes	yes			LBN	2013
Oman	2	3	1	2	4	1	5	4	4	1	1	2.7		4		yes	yes	yes			OMN	2009
Qatar	1	5	2	1	5	3	5	4	1	4	1	3.1		4		yes	yes	yes	x		QAT	2015
average	1.75	4.25	2.25	1.75	4.5	2.25	4.75	3.25	2.75	2.5	1	3		4.25
North America:
Canada	5	5	5	5	5	4	4	4	5	1	1	4.3		1		yes	no	yes			CAN	2019
United States	1	4	1	1	1	1	1	1	5	1	1	1.7		1		yes	yes	yes			USA	2015
average	3	4.5	3	3	3	2.5	2.5	2.5	5	1	1	3		1
International:
WHO	1	5	5	5	5	5	5	4	4	1	1	4		1		yes	yes	yes
WCRF	2	1	5	5	5	3	5	4	4	4	1	3.8		1		yes	yes	yes
EAT-Lancet	1	1	1	1	1	1	1	1	1	1	1	1		1		yes	yes	yes
average	1.33333	2.33333	3.66667	3.66667	3.66667	3	3.66667	3	3	2	1	2.93333		1
Total (w/o international)	2.14433	3.59794	3.03093	2.48454	3.50515	3.39175	3.8866	3.85567	4.25773	2.98969	0.814433	3.31443		3.94845

## Sheet: fruits&veg
NOTES:	Many FBDGs quote the WHO recommendation of 5 a day or 400 g, implying a 80 g serving size, but some FBDGs differentiate between a greater serving size for fruits and a smaller one for vegetables. In line with WHO recommendations and the epidemiological literature, a serving of fruits or vegetables is taken to be 80 g. If no quantitative recommendation is given (e.g. for Belgium-Flanders), then we…
Coding guide:
uncertainty score (low value = low uncertainty)	recommendation	coded as									example
	general	general									region
1	exact value	exact value									Czechia
	range of values	range with mean									Malta
	value with qualifier	value as mean and 20% increase in high value									Germany
2	value but serving size is missing	value combined with standard serving size									Estonia
3	value for more general food group	split general recommendation according to regional preference									Bulgaria
4	increase or decrease intake	increase or decrease by 20% (10-30%)									Italy
5	vague qualitative recommendation ("every day", "regular", etc)	no change from baseline intake									Belgium-Flanders
Standard serving size:	80	g
EU plus Switzerland, Iceland and Norway:
Region	Fruits&veg	Value (g/d)			Vegetables (g/d)			Fruits (g/d)			Coding notes	Coding score
	recommendation	mean	low	high	mean	low	high	mean	low	high		fruits&veg	vegetables	fruits
Belgium-Flanders	Eat a different seasonal vegetable every day.										too little information for quantitative evaluation	5	5	5
Belgium-Wallonia	2 portions of fruit and 3 portions of vegetables daily	400			240			160			assumes standard serving size of 80 g	2	2	2
Bulgaria	>400 g/d of a variety of fruit and vegetables, consume at each meal.	400	400	480								1	3	3
Czechia	600 g of fruit and vegetables. V:F ratio should be 2:1	600			400			200				1	1	1
Denmark	6 portions/d of fruit and vegetables (ca. 600 g, half of which at least shall be vegetables).	600			400			200				1	1	1
Germany	Eat at least 650 g fruit and vegetables per day in total (at least 400 g vegetables, 250 g fruit).	650	650	780	400	400	480	250	250	300		1	1	1
Estonia	3-5 portions of vegetables and 2-3 portions of fruit and berries.	520	400	640	320	240	400	200	160	240	assumes standard serving size of 80 g	2	2	2
Ireland	5-7 servings fruit and vegetables a day.	480	400	560							assumes standard serving size of 80 g	2	3	3
Greece	4 servings (150-200 g per serving, raw or cooked) of vegetables and 3 servings (120-200 g per serving) of fruit daily.	1180	960	1400	700	600	800	480	360	600		1	1	1
Spain	5 servings/d	400									assumes standard serving size of 80 g	2	3	3
France	At least 5 portions of fruit and vegetables per day.	400	400	480							assumes standard serving size of 80 g	2	3	3
Croatia	More than 5 portions/ d or more than 400 g.	400	400	480								1	3	3
Italy	Eat more fruit, vegetables and tubers.	0.2	0.1	0.3							"more" coded as increase in baseline intake of 20% (mean), with a range of 10-30%	4	4	4
Cyprus	At least 5 portions of fruit and vegetables per day.	400	400	480							assumes standard serving size of 80 g	2	3	3
Latvia	5 servings (approximately 400 g) of vegetables, fruit and berries every day.	400										1	3	3
Lithuania	3-5 portions of vegetables, 2-4 portions of fruit, together 400 g/d at least 5 times/d.	560	400	720	320	240	400	240	160	320		1	1	1
Luxembourg	At least 5 portions of fruit and vegetables a day	400	400	480							assumes standard serving size of 80 g	2	3	3
Hungary	At least 4 servings of fruit and vegetables a day, of which at least 1 is fresh or raw.	320	320	384							assumes standard serving size of 80 g	1	3	3
Malta	3-5 servings of vegetables (min. 240 g) and 2-3 servings of fruit (min. 160 g).	520	400	640	320	240	400	200	160	240		1	1	1
Netherlands	Daily at least 200 g fruit and 250 g vegetables	450	450	540	250	250	300	200	200	240		1	1	1
Austria	2 portions of fruit and 3 portions of vegetables (and/or legumes) daily are ideal.	400			240			160			assumes standard serving size of 80 g	2	2	2
Poland	At least 400 g/d, in at least 5 portions, of which 1 serving can be fruit juice.	400	400	480							assumes standard serving size of 80 g	1	3	3
Portugal	3-5 servings/d each of fruit and vegetables.	640	480	800	320	240	400	320	240	400	assumes standard serving size of 80 g	2	3	3
Romania	5 servings/d	400									assumes standard serving size of 80 g	2	3	3
Slovenia	2-4 servings of fruit (150-250 g) and 3-5 servings of vegetables (250-400 g) daily.	525	400	650	325	250	400	200	150	250		1	1	1
Slovakia	At least 5 portions of fruit and vegetables per day	400	400	480							assumes standard serving size of 80 g	2	3	3
Finland	Root vegetables, vegetables, berries, fruit and mushrooms: 500 g/ d, or about 5-6 portions. Fruits and berries should be approximately half of the amount of root vegetables and vegetables.	500			333.33			166.665				1	1	1
Sweden	Eat at least 500 g of vegetables and fruit every day.	500	500	600								1	3	3
United Kingdom	Eat at least 5 portions of a variety of fruit and vegetables every day.	400	400	480							assumes standard serving size of 80 g	2	3	3
Switzerland	5 portions fruit and vegetables per day.	400									assumes standard serving size of 80 g	2	3	3
Iceland	Fruits and a lot of vegetables, 5 portions/d or 500 g, at least half of it should be vegetables.	500			250			250				1	1	1
Norway	Min. 5 servings fruit, vegetables and berries per day. Half should be vegetables.	400	400	480	200	200	240	200	200	240	assumes standard serving size of 80 g	2	2	2
Other WHO Europe:
Region	Fruits&veg	Value (g/d)			Vegetables (g/d)			Fruits (g/d)			Coding notes	Coding score
	recommendation	mean	low	high	mean	low	high	mean	low	high		fruits&veg	vegetables	fruits
Albania	WHO recommends the consumption of no less than 400 g vegetables (no potatoes) and fruits per day; it means 5-6 portions per day. Take every day 2 portions of fruits (1 portion = minimum 120 g). Take everyday 3 portions of vegetables (1 portion = minimum120 g vegetables salad or soup).	600			360			240				1	1	1
Bosnia and Herzegovina	Eat daily more than 5 servings or more than 400 grams of vegetables and fruit	400	400	480								1	3	3
Georgia	Eat variety of fruits and vegetables, minimum 400 g daily	400	400	480								1	3	3
Israel	Choose fibre-containing foods such as whole grains, legumes, fruits and vegetables										too little information for quantitative evaluation	5	5	5
The former Yugoslav Republic of Macedonia	Thus, there is moderate evidence that ingesting at least 500 g of fruits and vegetables a day reduces the risk of cardiovascular disease as a heart attack and stroke.	500	500	600								1	3	3
Turkey	5 portions (minimum 400 g/day) of vegetables and fruits should be consumed each day as 2.5-3 portions of vegetables and 2-3 portions of fruit. (The standard portion of cooked vegetables is 150 grams and provides 25-85 kcal. The standard portion of fruits provides about 50-100 kcal.)	400	400	480	200	200	240	200	200	240	implemented as equal split	2	2	2
Asia and Pacific:
Region	Fruits&veg	Value (g/d)			Vegetables (g/d)			Fruits (g/d)			Coding notes	Coding score
	recommendation	mean	low	high	mean	low	high	mean	low	high		fruits&veg	vegetables	fruits
Afghanistan	Eat different types of fruit and vegetables daily.										too little information for quantitative evaluation	5	5	5
Australia	2 portions of fruit and 6 portions of "vegetables and legumes/ beans" per day; at least two serves of fruit per day (150g per serve); at least five serves of vegetables per day (75g per serve)	675	675	810	375	375	450	300	300	360		1	1	1
Bangladesh	"Eat 2 seasonal fruits everyday, one from citrus, another from vitamin A sources." + "Eat a citrus fruit after a meal to enhance iron absorption." Eat at least 100g leafy and 200g non-leafy vegetables daily.	500	500	600	300	300	360	200	200	240		1	1	1
Cambodia	Fruits: 2-3 servings [100 g each]; Vegetables: 5-6 servings [30 g each]	415	350	480	165	150	180	250	200	300		1	1	1
China	Eat fruit every day, it is recommended to consume 200~350 grams of fresh fruit every day. Promote meals with vegetables, recommended to eat 300 ~ 500 grams per day, dark vegetables should account for 1/2.	675	500	850	400	300	500	275	200	350		1	1	1
Fiji	aim to have at least 5 servings of fruit and vegetables everyday	400	400	480							assumes standard serving size of 80 g	2	3	3
India	Vegetables: 100 g x 3; Fruits: 100 g x 1	400	400	480	300			100				1	1	1
Indonesia	For Indonesians it is recommended to consume vegetables and fruits 400-600 g per person per day for adolescents and adults. About two-thirds of the recommended consumption of vegetables and fruits is vegetable portions.	500	400	600	333.333	266.667	400	166.667	133.333	200		1	1	1
Japan	Vegetables: 5-6 SV [1 serve = "About 70 grams of the main ingredients]; 2 SV [1 serve = "About 100 grams of main ingredients"]	585	550	620	385	350	420	200	200	200		2	3	3
Malaysia	Eat at least five servings of fruits and vegetables everyday	400	400	480							assumes standard serving size of 80 g	2	3	3
Mongolia	Consume three or more servings of vegetables and at least two servings of fruit per day	400	400	480	240	240	288	160	160	192	assumes standard serving size of 80 g	2	2	2
Nepal	Eat plenty of vegetables and fruits, especially green leafy vegetable and fruits.										too little information for quantitative evaluation	5	5	5
New Zealand	at least 3 servings of vegetables; at least 2 servings of fruit	400	400	480	240	240	288	160	160	192	assumes standard serving size of 80 g	2	2	2
Philippines	vegetables: 3 servings [1 serving = 1/2 cup cooked vegetables]; fruits: 2-3 servings	440	400	480	240	240	240	200	160	240		1	1	1
Republic of Korea	vegetable: more than 2 servings/ meal; fruits: 1-2 servings/ day	280	240	352	160	160	192	120	80	160	assumes standard serving size of 80 g	2	2	2
Sri Lanka	An adult needs minimum of 400 g of fruits & vegetables each day; fruits: 2-3 servings [1 serving = 1 medium sized fruit]; 3-5 servings [1 serving = 1/2 cooked vegetables]	520	400	640	320	240	400	200	160	240		1	1	1
Thailand	Therefore, it is suggested that everyone eats a variety of vegetables during each meal, takes fruits regularly, and especially after meals or as a snack.										too little information for quantitative evaluation	5	5	5
Viet Nam	Eat vegetables and fruits every day.										too little information for quantitative evaluation	5	5	5
Latin America and the Caribbean:
Region	Fruits&veg	Value (g/d)			Vegetables (g/d)			Fruits (g/d)			Coding notes	Coding score
	recommendation	mean	low	high	mean	low	high	mean	low	high		fruits&veg	vegetables	fruits
Antigua and Barbuda	Choose to eat a variety of fruits daily; Include a variety of vegetables in your daily meals										too little information for quantitative evaluation	5	5	5
Argentina	Consume 5 servings of fruits and vegetables every day in a variety of types and colors. A portion equals half a plate of vegetables or a small fruit. Consume at least half a plate of vegetables at lunch, half a plate at dinner. Choose raw at least 1 time per day and eat with peel those that allow it. 2 or 3 fruits per day. A total of 700 g of fruits and vegetables is suggested as target, with 300…	700			400			300				1	1	1
Bahamas	Choose a variety of fruits and vegetables every day.										too little information for quantitative evaluation	5	5	5
Barbados	Aim for 3 – 5 servings daily. A serving is the equivalent of a half cup of cooked vegetables or one cup of raw leafy vegetables. Aim for 2 – 4 servings daily. A serving is the equivalent of a half cup of fresh fruit.	560	400	720	320	240	400	240	160	320	assumes standard serving size of 80 g	1	1	1
Belize	Number of Portions of Food Per Diet: [Fruits] 3; Number of Portions of Food Per Diet: [Vegetables] 2	400	400	400	160	160	160	240	240	240	assumes standard serving size of 80 g	2	2	2
Bolivia	vegetables: 2 to 6 servings [1 serving = 1/2 plate, 50-100g]; fruits: 2 to 4 servings [1 serving = 1 medium fruit, 100g];	600	350	850	300	150	450	300	200	400		1	1	1
Brazil	Vegetables are part of every meal, raw in the form of salads, or cooked and served as a side dish, with rice and beans, or within soups.										too little information for quantitative evaluation	5	5	5
Chile	Eat fresh vegetables and fruits of different colours five times a day. WHO recommends at least 400g per day	400	400	480								1	3	3
Colombia	[5 servings/ day of vegetables and fruits]	400	400	480							assumes standard serving size of 80 g	2	3	3
Costa Rica	Consume at least 5 servings of fruits and vegetables a day, of different colors (purples, greens, whites, yellows and reds).	400	400	480							assumes standard serving size of 80 g	2	3	3
Cuba	Vegetables 3 portions [table p.52] Fruits 3 portions [table p.52]	480	480	480	240	240	240	240	240	240	assumes standard serving size of 80 g	2	2	2
Dominica	Eat more vegetables and fruits every day.	0.2	0.1	0.3							"more" coded as increase in baseline intake of 20% (mean), with a range of 10-30%	4	4	4
Dominican Republic	Consume at least 3 servings of vegetables. Consume 2 to 3 servings of fruits daily.	440	400	528	240	240	288	200	160	240	assumes standard serving size of 80 g	2	2	2
Ecuador	To improve digestion, let's eat fresh vegetables or fruits in all meals										too little information for quantitative evaluation	5	5	5
El Salvador	at least three servings of vegetables and two servings of fruit every day	400	400	480	240	240	288	160	160	192	assumes standard serving size of 80 g	2	2	2
Grenada	vegetables: 5 Portions of Food Per Day [about 50 g]; fruits: 6 Portions of Food Per Day [about 65 g]	640	640	640	250	250	250	390	390	390		1	1	1
Guatemala	You must consume at least 5 portions of vegetables and / or fruits day to get the maximum benefit.	400	400	480							assumes standard serving size of 80 g	2	3	3
Guyana	no recommendation										too little information for quantitative evaluation	5	5	5
Honduras	consume at least five portions between fruits and other vegetables a day, of different colors (red, orange, yellow, white and green).	400	400	480							assumes standard serving size of 80 g	2	3	3
Jamaica	Eat a variety of fruits daily. Eat a variety of vegetables daily										too little information for quantitative evaluation	5	5	5
Mexico	3 portions each	480	480	480	240	240	240	240	240	240	assumes standard serving size of 80 g	2	2	2
Panama	Consumption five (5) or more servings daily of vegetables and fruits of different colors	400	400	480							assumes standard serving size of 80 g	2	3	3
Paraguay	the daily recommendation of fruits is from 80 to 200 gr per day which represents approximately three portions (doc.2). to be healthy eat raw and cooked vegetables daily, at lunch and at dinner (doc.2) [1 serving = 1/2 plate of cooked vegetables (plate of 22cm diametre)] (doc.1)	380	320	440	240	240	240	140	80	200	assumes half a plate of veg is about 1.5 servings	2	2	2
Saint Kitts and Nevis	vegetables: portions per day 2 – 5 [1 portion = 1/2 cup pumpkin (cooked); 1/2 cup carrot (cooked); 3/4 cup, String beans (cooked)]. fruits: portions per day 5 – 11 [1 portion = ½ Grapefruit; 1 small orange; ½ cup unsweetened fruit juice ; 2/3 cup coconut water; 1 small ripe banana; 1 cup cubed watermelon; 1 small apple;]	920	560	1280	280	160	400	640	400	880		1	1	1
Saint Lucia	Eat more vegetables and fruits every day	0.2	0.1	0.3							"more" coded as increase in baseline intake of 20% (mean), with a range of 10-30%	4	4	4
Saint Vincent and the Grenadines	vegetables: 2-5 servings daily [1 serving = ½ cup cooked or 4 ozs raw]; fruits: 5-11 servings daily [1 serving = 1 small ripe banana, Mango, 1 medium size orange, golden apple, guava, plumrose]	920	560	1280	280	160	400	640	400	880		1	1	1
Uruguay	at least five vegetables and fruits a day; 3 fruits in the day; half of your plate in your lunch and dinner will be taken by the vegetables,	480	400	480	240	160	240	240	240	240	assumes half a plate of veg is about 1.5 servings	2	2	2
Venezuela	Include in the daily diet, grains, fruits, vegetables, greens or cereals to guarantee the organism the necessary fiber.										too little information for quantitative evaluation	5	5	5
Africa:
Region	Fruits&veg	Value (g/d)			Vegetables (g/d)			Fruits (g/d)			Coding notes	Coding score
	recommendation	mean	low	high	mean	low	high	mean	low	high		fruits&veg	vegetables	fruits
Benin	4-6 servings of vegetables a day; 2-3 servings of fruits a day. Consume vegetables like tomatoes, aubergines, carrots, leafy greens,…often. It is necessary to consume them each day in sauce or not in sauce. They should be consumed every day in large quantities. They must be washed with water and then cooked with no or a little bit of oil.	600	480	720	400	320	480	200	160	240	assumes standard serving size of 80 g	2	2	2
Kenya	The recommended number of servings for fruits and vegetables is five servings a day. Eat plenty of green leafy vegetables, red and yellow vegetables, and fruits every day. Include a variety of other fruits and vegetables.	400									assumes standard serving size of 80 g	2	3	3
Namibia	Eat fruits and vegetables every day. Eating vegetables and fruits daily is therefore recommended because of the beneficial role these foods play in reducing the risk of cancer and other chronic diseases.										too little information for quantitative evaluation	5	5	5
Nigeria	Increase consumption of fruits and vegetables	0.2	0.1	0.3							"increase" coded as increase in baseline intake of 20% (mean), with a range of 10-30%	4	4	4
Seychelles	Consume at least 5 portions a day	400	400	480							assumes standard serving size of 80 g	2	3	3
Sierra Leone	All family members should eat foods from the fruit, vegetables and dark green leafy vegetables in the recommended amounts of 2 – 3 cups a day. WHO recommends 480 g of these foods per day for school aged children and 600 g per day for adults.	600										1	3	3
South Africa	Eat plenty of vegetables and fruit every day The recommendation for school children and adults is at least 400 g/day of vegetables and fruit (five servings of 80 g). A wide variety of vegetables and fruit should be consumed every day, including different coloured vegetables and fruit and various types of these plant foods. Variety can be encouraged by aiming for a daily intake of at least one ser…	400	400	480								1	3	3
Near East:
Region	Fruits&veg	Value (g/d)			Vegetables (g/d)			Fruits (g/d)			Coding notes	Coding score
	recommendation	mean	low	high	mean	low	high	mean	low	high		fruits&veg	vegetables	fruits
Iran	Eat fruit 3 times every day; Eat raw and cooked vegetables every day at main meals and snacks	400			160			240			assumes standard serving size of 80 g	2	3	3
Lebanon	Eat 2 servings of fruits per day; Eat 2-3 servings of vegetables per day	560	320	400	400	160	240	160	160	160	assumes standard serving size of 80 g	2	2	2
Oman	Consume 2-4 servings of fruits daily. Consume 3-5 servings of vegetables daily	560	400	720	320	240	400	240	160	320	assumes standard serving size of 80 g	2	2	2
Qatar	Aim for 2-4 servings of a variety of fruit every day; Cut fresh fruits 1 serving = ½ cup; Whole fresh fruits 1 serving = 1 medium fruit Dried fruits 1 serving = ¼ cup; 100% Fruit juice 1 serving = ½ cup. Aim for 3-5 servings of a variety of vegetables every day. Green leafy vegetables 1 serving = 1 cup; Cooked vegetables 1 serving = ½ cup; Fresh, frozen and canned vegetables 1 serving = ½ cup	560	400	720	320	240	400	240	160	320		1	1	1
North America:
Region	Fruits&veg	Value (g/d)			Vegetables (g/d)			Fruits (g/d)			Coding notes	Coding score
	recommendation	mean	low	high	mean	low	high	mean	low	high		fruits&veg	vegetables	fruits
Canada	Vegetables, fruit, whole grains, and protein foods should be consumed regularly. Among protein foods, consume plant-based more often.										too little information for quantitative evaluation	5	5	5
United States	Vegetables: 2.5 c-eq/day. Fruits: 2 c-eq/day [2.5 c-eq/day in mediterranean diet pattern]	662.143	662.143	737.143	362.143	362.143	362.143	300	300	375	1 cup fruits/veg = 150 g; legumes subtracted from veg group	1	1	1
International:
Region	Fruits&veg	Value (g/d)			Vegetables (g/d)			Fruits (g/d)			Coding notes	Coding score
	recommendation	mean	low	high	mean	low	high	mean	low	high		fruits&veg	vegetables	fruits
WHO	At least 400 g (i.e. five portions) of fruit and vegetables per day (2), excluding potatoes, sweet potatoes, cassava and other starchy roots.	400	400	480								1	3	3
WCRF	Vegetables and fruit are the building blocks of a healthy diet so aim for at least five portions a day.	400	400	480								2	3	3
EAT-Lancet	We use intakes of 300 g/day of vegetables and 200 g/person per day of fruits, or about five servings of fruits and vegetables each day. Most benefit from these foods is probable if a mix is included as suggested.	500	300	900	300	200	600	200	100	300		1	1	1

## Sheet: meat
NOTES:	If exact serving size is not provided, then the serving size is taken from the average serving size of the WHO region. If it suggested to limit to a certain value, then that value is used as the mean and max of the uncertainty analysis, and a 20% lower value is used as the lower bound.
Coding guide:
uncertainty score (low value = low uncertainty)	recommendation	coded as										example
	general	general										region
1	exact value	exact value										(not used here)
1	range of values	range with mean										Germany
1	value with qualifier	value as mean and 20% increase/decrease in high/low values for "at least"/"not more" statements										Croatia
2	value but serving size is missing	value combined with standard serving size										Austria
3	value for more general food group	split general recommendation according to regional preference										Switzerland
4	one value across several food groups	assign in proportion to grouping, using serving size for food group of interest										Slovenia
4	increase or decrease intake	increase or decrease by 20% (10-30%)										The former Yugoslav Republic of Macedonia
5	vague qualitative recommendation	no change from baseline intake										Spain
		Europe	Asia and Pacific (excluding AUS, NZL)	Latin America	Africa	Near East	North America
Serving size:	[grams per day]	90	30	80	80	60	NA	NA
EU plus Switzerland, Iceland and Norway:
Region	Meat	Value (g/d)			red meat			poultry			Coding notes	Coding score
	recommendation	mean	low	high	mean	low	high	mean	low	high		meat	red meat	poultry
Belgium-Flanders	Eat less meat, particularly red and processed meat. Vary with fish, egg, and plant protein foods such as legumes and tofu.	-0.2	-0.3	-0.1	-0.2	-0.3	-0.1				"less"coded as 20% (10-30%) reduction	4	4	4
Belgium-Wallonia	1-2 times/d, alternating between meat, poultry, fish, eggs, pulses, plant-based alternatives.				22.5	15	30	22.5	15	30	amount assigned in proportion to grouping	4	4	4
Bulgaria	Consume poultry without the skin and lean red meats up to 3 times/week.				19.2857	15.4286	19.2857	19.2857	15.4286	19.2857	amount assigned in proportion to grouping	3	3	3
Czechia	Reduce high-fat meat cuts (e.g. pork belly, sausages, charcuteries).				-0.2	-0.3	-0.1				"reduce"coded as 20% (10-30%) reduction		4
Denmark	Max. 500 g of cooked meat a week from beef, veal, lamb or pork (corresponds to 2-3 dinners per week + some cold cuts)				71.4286	57.1429	71.4286						2
Germany	No more than 300-600 g of prepared meat and (low-fat) cold cuts per week. Meat and sausages in moderation. Choose low-fat products. White meat (poultry) more favourable than red meat (beef, pork).	64.2857	42.8571	85.7143								1	3	3
Estonia	3-4 portions. Fish, poultry, eggs, meat, and products made from them (1-2 meat, poultry, & products made from them). Red meat max. 500 g/week (raw weight 700 g). Heart and liver products max. once per week.	135	90	180	71.4286	57.1429	71.4286					1	1	3
Ireland	2 servings a day of meat, poultry, fish, eggs, beans and nuts.				30			30			amount assigned in proportion to grouping	4	4	4
Greece	Up to 1 serving of red meat per week; 1-2 servings of white meat/poultry per week.				12.8571	10.2857	12.8571	19.2857	12.8571	25.7143		3	2	2
Spain	It is not necessary to take meat every day. It is advisable to alternate it with fish and we must include different species: beef, pork, chicken, rabbit, lamb, etc.										too little information for quantitative evaluation	5	5	5
France	For those who like red meat, limit consumption to max. 500 g per week. For those who like charcuterie, do not exceed 150 g per week.				71.4286	57.1429	71.4286				also recommends to limit processed meat to 150 g/wk		1
Croatia	Not more than 600 g per week. Reduce amounts of red and processed meat. Choose poultry over red meat and prefer lean cuts.	85.7143	68.5714	85.7143	-0.2	-0.3	-0.1					1	3	3
Italy	1-2 portions of meat, fish, egg, or legumes per day	33.75	22.5	45							amount assigned in proportion to grouping	4	4	4
Cyprus	2-3 portions per day meat or equivalent (cheese & legumes, eggs, peanut butter, tofu and fish included in meat). Alternate between red meat, poultry, eggs, tofu, pulses, fish. Remove skin and visible fat from the meat, even before starting cooking.				37.5	30	45	37.5	30	45	amount assigned in proportion to grouping	4	4	4
Latvia	300-600 g per week of lean meat.	64.2857	42.8571	85.7143								1	3	3
Lithuania	2-3 portions of meat, fish, eggs, pulses, nuts. Up to 80 g (cooked weight) per day of cooked meat (i.e. 3 matchbox-sized pieces).	80	64	80								1	3	3
Luxembourg	Alternate between various protein sources and use low-fat modes of preparation (baking, steaming, grilling). Give preference to lean cuts and eat cold cuts sparingly. Good alternatives: tofu, seitan, quorn.										too little information for quantitative evaluation	5	5	5
Hungary	Each meal should have complete protein. Every week eat a variety of complete protein-rich foods such as lean meat or eggs. Offal max. once per week.										too little information for quantitative evaluation	5	5	5
Malta	Red meat: less than 2 servings per week. White meat: 2 servings per week.				25.7143	20.5714	25.7143	28.5714			stated serving sizes are 90 g for red meat, 100 g for white meat	1	1	1
Netherlands	9 yr and older: maximum 500 g per week, including maximum 300 g of red meat per week. Eat less meat and more plant-based foods, and vary with fish, pulses, nuts, eggs and vegetarian products. Processed meat is not part of the Wheel of Five. It is advised to limit the consumption of processed meat.	71.4286	57.1429	71.4286	42.8571	34.2857	42.8571						1
Austria	Max. 3 portions/week of lean meat or lean sausage (up to 3 hand palm-sized thin slices)	38.5714	30.8571	38.5714								2	3	3
Poland	Red meat and processed meat max. 500 g per week.				71.4286	57.1429	71.4286						1
Portugal	1.5-4.5 servings of meat/fish/eggs/other source of protein per day.	67.5	33.75	101.25							amount assigned in proportion to grouping	4	4	4
Romania	2-3 servings of lean meat (preferably poultry) or fish, egg per day.	75	60	90							amount assigned in proportion to grouping	4	4	4
Slovenia	3-5 servings of meat, fish or substitute per day.	120	90	150							amount assigned in proportion to grouping	4	4	4
Slovakia	0-2 portions of meat, fish and eggs per day. Limited portion for children 60-90 g. Red meat once per week.	30	0	60	12.8571							4	2	4
Finland	Max. 500 g a week of red meat (cooked weight; raw weight = 700-750 g)				71.4286	57.1429	71.4286						1
Sweden	Not more than 500 g red and processed meat a week.				71.4286								1
United Kingdom	If you eat more than 90 g of red or processed meat per day, try to cut down to no more than 70 g per day.				70								1
Switzerland	1 portion of meat/fish/eggs/tofu/cheese per day. Max. 2-3 times meat per week (incl. poultry). Processed meat max. once per week.	32.1429	25.7143	38.5714								3	3	3
Iceland	Max. 500 g of red meat per week; specially limit consumption of processed meat products.				71.4286	57.1429	71.4286						1
Norway	Limit the amount of red meat and processed red meat to less than 500 g per week.				71.4286	57.1429	71.4286						1
Other WHO Europe:
Region	Meat	Value (g/d)			red meat			poultry			Coding notes	Coding score
	recommendation	mean	low	high	mean	low	high	mean	low	high		meat	red meat	poultry
Albania	no recommendation										too little information for quantitative evaluation	5	5	5
Bosnia and Herzegovina	Eat meat, poultry, eggs and legumes several times a week; eat fish at least once a week.										too little information for quantitative evaluation	5	5	5
Georgia	Meat, poultry, fish, eggs, legumes 150-200 [g/d, table p.3]. Try to eat red meat at about 100g a day.				100							3	2	3
Israel	no recommendation										too little information for quantitative evaluation	5	5	5
The former Yugoslav Republic of Macedonia	Choose lean meats. Substitute meat and meat products with fish, poultry, beans and bean-based products.				-0.2	-0.3	-0.1	0.2	0.1	0.3		4	4	4
Turkey	Adult individuals and adolescents should consume 2.5-3 portions from meat-egg-legumes-nuts/seeds group each day. 80 grams of cooked red meat and chicken (3-4 grilled meatballs or at the size of 1 palm), 150 grams of fish, 130 grams of legumes (8-10 tablespoons), 30 grams of hazelnut and walnut constitutes a portion. One egg is 1⁄2 portion. [p.42] Meat, eggs, legumes, 2-3 per day [figure 2.2] This…	55	50	60							amount assigned in proportion to grouping	4	4	4
Asia and Pacific:
Region	Meat	Value (g/d)			red meat			poultry			Coding notes	Coding score
	recommendation	mean	low	high	mean	low	high	mean	low	high		meat	red meat	poultry
Afghanistan	Eat lean meat, poultry, fish, eggs and dairy products.										too little information for quantitative evaluation	5	5	5
Australia	up to a maximum of 455g per week (one serve [65 g] per day) of lean meats	65	52	65								1	3	3
Bangladesh	Eat 1 to 4 medium size pieces of fish, meat, poultry [daily]				25	10	40	25	10	40	amount assigned in proportion to grouping	4	4	4
Cambodia	4 servings of "protein-rich foods" [1 serving = 20g meat, 30g fish, 1 egg or 60g mungbean]	20	20	80							amount assigned in proportion to grouping; max assigned to possible upper rec	4	4	4
China	It is recommended to eat 280~525 grams of fish per week, 280~525 grams of livestock and poultry meat, 280~350 grams of eggs, and the average daily intake of fish, poultry, eggs and lean meat is 120~200 grams.	57.5	40	75								1	3	3
Fiji	"Eat body building foods such as dhal, dried peas and beans, peanuts, lean meat, fish and other sea and river foods, lean chicken and duck, eggs, milk, cheese, yoghurt and other low fat dairy products" "in small amounts in at least two meals a day"										too little information for quantitative evaluation	5	5	5
India	[the food group diagram seems to suggest consuming 30g of meat, fish or eggs for non-vegetarians, to replace 30g of pulses]	10	10	30							amount assigned in proportion to grouping; max assigned to possible upper rec	4	4	4
Indonesia	Animal food needs 2-4 servings (equivalent to 70-140 gr / 2-4 pieces of medium-sized beef or 80-160 gr / 2-4 pieces of medium-sized chicken meat or 80-160 gr / 2-4 medium-sized fish pieces) ) a day				35	23.3333	46.6667	40	26.6667	53.3333		1	1	1
Japan	no recommendation										too little information for quantitative evaluation	5	5	5
Malaysia	Consume meat, poultry and eggs moderately										too little information for quantitative evaluation	5	5	5
Mongolia	no recommendation										too little information for quantitative evaluation	5	5	5
Nepal	Eat pulses, fish, poultry, eggs and a little meat regularly.										too little information for quantitative evaluation	5	5	5
New Zealand	Eat less than 500 g cooked [red] meat per week				71.4286	57.1429	71.4286						1
Philippines	3-4 servings [of] Fish, Shellfish, Meat & Poultry, Dried Beans & Nuts				17.5	15	20	17.5	15	20	amount assigned in proportion to grouping	4	4	4
Republic of Korea	Meat, Fish, Eggs & Beans 3-4 servings/day	26.25	22.5	30							amount assigned in proportion to grouping	4	4	4
Sri Lanka	3-4 servings [of] Fish, pulses, meat and eggs [1 serving = 30g cooked fish/ poultry/ meat] When eating meat, visible fat should be removed as much as possible and skinless chicken is preferable.	26.25	22.5	30							amount assigned in proportion to grouping	4	4	4
Thailand	Eat fish, lean meat, eggs, legumes and pulses regularly										too little information for quantitative evaluation	5	5	5
Viet Nam	Eat protein-rich foods from a good balance of vegetable and animal sources. Increase the intake of shrimp, crab, fish and beans/peas.										too little information for quantitative evaluation	5	5	5
Latin America and the Caribbean:
Region	Meat	Value (g/d)			red meat			poultry			Coding notes	Coding score
	recommendation	mean	low	high	mean	low	high	mean	low	high		meat	red meat	poultry
Antigua and Barbuda	no recommendation										too little information for quantitative evaluation	5	5	5
Argentina	Alternating red and white meats in the week.. meats are lean. one portion per day, which equals the size of the palm of the hand or half portion of meat plus an egg. 130 g [7% fat, from table 29]	130	130	130	65	65	65	65	65	65		1	1	1
Bahamas	no recommendation										too little information for quantitative evaluation	5	5	5
Barbados	Choose an amount up to the size of the palm of your hand and the thickness of your little finger.	85	85	85							assumes 1 palm = 3 oz = 85 g	2	3	3
Belize	Number of Portions of Food Per Diet: [Foods from Animals] 7 Portions which give 73 calories. Examples: (cooked)- 1 small drumstick; 1 small chicken wing; 1 match box sized piece of Liver; 1/4 cup flaked salted fish; Portions which give 75 calories Examples: (cooked) 1Tbsp boneless goat /beef; ¼ cup Tuna, mackerel (canned) ; 1 large Sardine (oil drained); 1 medium egg, 2Tbs minced meat; 1 small pi…				77.7778	77.7778	77.7778	46.6667	46.6667	46.6667	75 kcals is about a third of 100 g of meat; 6 categories (beef, pork, poultry, fish, eggs, cheese]	4	4	4
Bolivia	1 to 3 servings [of] Meats, Derivatives, Eggs and Vegetable Mixtures [1 serving = 80-100g]	45	22.5	67.5							amount assigned in proportion to grouping	4	4	4
Brazil	[7.5 servings/ day of Meats, eggs and dried legumes] Red meats (beef or pork) are restricted to one third of the meals presented, giving priority to lean cuts and grilled or roasted preparations.	200	200	200	66.6667	66.6667	66.6667				amount assigned in proportion to grouping	4	4	4
Chile	It is necessary to promote the consumption of foods rich in iron and zinc bio-absorbable (1, 2, 6) such as products of animal origin, such as red meats, poultry, fish, seafood and liver and reduce consumption of phytate-rich plant products, despite that some of them, like legumes, can be a good source of iron, but in which this mineral is not absorbable.										too little information for quantitative evaluation	5	5	5
Colombia	[7.5 servings/ day of Meats, eggs and dried legumes] [1 serving = 80g beef]	200	200	200							amount assigned in proportion to grouping	4	4	4
Costa Rica	It is recommended that the consumption of beef and pork is not more than three times a week, a serving of 90 grams each time				38.5714	38.5714	38.5714						1
Cuba	Meat, poultry, fish, eggs and beans 3 portions [table p.52] [1 portion = 3 tablespoons of meat or organ meats (30g); 1 small bird thigh, 1/2fish medium(30g); 1 egg (50g); 1 cup of bean stew or other drained legume (120g) equivalent to 1/2 cup of grain without liquid.]				18	18	18	18	18	18	amount assigned in proportion to grouping	4	4	4
Dominica	no recommendation										too little information for quantitative evaluation	5	5	5
Dominican Republic	Consume at least one time of food, [presumably per day] products of origin low animal in fat, such as beef and pork lean, chicken without skin, fish, egg, and legumes				26.6667	26.6667	26.6667	13.3333	13.3333	13.3333	amount assigned in proportion to grouping	4	4	4
Ecuador	Let's include animal source foods or legumes in our daily dishes to develop and strengthen our bodies.										too little information for quantitative evaluation	5	5	5
El Salvador	Eat poultry, fish, beef, offal or giblets at least twice a week. The recommended servings are based on the weight of the cooked meat (4 ounces of raw meat equals 3 ounces of cooked meat)	21.4286	21.4286	25.7143							amount assigned in proportion to grouping	4	4	4
Grenada	Foods from Animals: 5 Portions of Food Per Day [1 portion = 1 small drumstick, 1/4 cup canned tuna]	200	200	200							assumes animal source foods are divided into beef, pork, poultry, fish, eggs, milk (the latter has separate rec)	4	4	4
Guatemala	Meat: this group includes all types of meat: fish, chicken, beef, liver, rabbit or other edible animal. It is recommended to consume them at any time of the meal, at least twice a week. Eat meat of all kinds at least twice a week: beef, pork, chicken, chompipe (turkey), fish or viscera like the liver. [1 portion = 90 grams]	25.7143	25.7143	25.7143								3	3	3
Guyana	no recommendation										too little information for quantitative evaluation	5	5	5
Honduras	Eat meat at least twice a week, be it beef, chicken, fish, pork (lean or low-fat parts) and viscera such as liver. [1 portion = 90 grams]	25.7143	25.7143	25.7143								3	3	3
Jamaica	Reduce intake of salty and processed foods [including processed meats]										too little information for quantitative evaluation	5	5	5
Mexico	[3.5 portions of foods of animal origin, from table] [1 portion = 30g of Fish, seafood, poultry, beef, lamb, lamb, rabbit, veal] not to exceed 500 g of red meats per person per week (less than 300 g per person per week is even better	75	75	75	57.1429	42.8571	71.4286				amount assigned in proportion to grouping	4	1	4
Panama	no recommendation										too little information for quantitative evaluation	5	5	5
Paraguay	It is healthy to consume different types of lean meats, every other day, up to 4 times a week. [includes poultry or fish] (doc.2) [1 serving = 50g]	28.5714	28.5714	28.5714								3	3	3
Saint Kitts and Nevis	7 portions of Foods from Animals [1 portion = (cooked)- 1 small drumstick; 1 small wing; 2 small chicken necks; 1 matchbox size piece of Liver; 1 flying Fish; 1/4cup flaked salted fish]	280	280	280							amount assigned in proportion to grouping; 6 categories (beef, pork, poultry, fish, eggs, cheese]	4	4	4
Saint Lucia	no recommendation										too little information for quantitative evaluation	5	5	5
Saint Vincent and the Grenadines	4-7 servings daily [1 serving = 2 ozs cooked lean meat, fresh fish, 1 oz dried salted fish, hard cheese, 3 ozs cooked chicken, 1 egg]	233.75	170	297.5							assigned in proportion to 6 categories (beef, pork, poultry, fish, eggs, cheese]	4	4	4
Uruguay	moderate amounts of meat										too little information for quantitative evaluation	5	5	5
Venezuela	It is sufficient to eat foods of animal origin, in moderate amounts										too little information for quantitative evaluation	5	5	5
Africa:
Region	Meat	Value (g/d)			red meat			poultry			Coding notes	Coding score
	recommendation	mean	low	high	mean	low	high	mean	low	high		meat	red meat	poultry
Benin	Foods rich in proteins. 2-3 servings per day. These foods serve to build and repair the organism, they have a place in meals of adults and even infants. Other than protein, they contain iron. Plant foods in this categories are concentrated with energy and protein, even if their proteins are less complete than those of animal source foods. Nuts and grains contain fat, but this is no the case for b…	31.25	25	37.5							amount assigned in proportion to grouping; 6 categories (meat, fish, legumes, nuts, eggs, cheese)	1	3	3
Kenya	Eat lean meat, fish and seafood, poultry, insects, or eggs at least twice a week	4.57143	4.57143	5.48571							amount assigned in proportion to grouping	4	4	4
Namibia	Eat beans or meat more regularly.	0.2	0.1	0.3							"more" coded as increase of 20% (10-30%)	4	4	4
Nigeria	Eat more of iron-rich foods such as liver, fish, meat, pumpkin seeds and leaves, etc. Decrease consumption of foods high in animal fat	0.2	0.1	0.3							"more" coded as increase of 20% (10-30%)	4	4	4
Seychelles	Remove fats on meat before cooking.										too little information for quantitative evaluation	5	5	5
Sierra Leone	Eat either fish, poultry, meat, eggs, or milk every day	32	32	32							amount assigned in proportion to grouping	4	4	4
South Africa	Fish, chicken, lean meat or eggs can be eaten daily. A serving of lean meat, as defined by the regulations,8 can be eaten daily, but should be limited to 90 g/day. Trim the visible fat from red meat and remove the skin and fat from chicken. Prepare the meat with little or no added fat and salt.	90	72	90								1	4	4
Near East:
Region	Meat	Value (g/d)			red meat			poultry			Coding notes	Coding score
	recommendation	mean	low	high	mean	low	high	mean	low	high		meat	red meat	poultry
Iran	Include meats, preferably chicken and fish (with skin removed) as well as eggs in your diet										too little information for quantitative evaluation	5	5	5
Lebanon	5 to 6.5 servings per day; includes meat, eggs, legumes, nuts, and seeds. 1 serving = 30g. Eat lean red meat and poultry when possible	43.125	37.5	48.75							amount assigned in proportion to grouping	4	4	4
Oman	Consume fish, poultry, eggs, or lean meat. Make sure to include fish, nuts, and seeds. Meat recommendation is 100g/day for men, 80g/day for women	90										1	3	3
Qatar	Avoid processed meats. Choose skinless poultry and lean cuts of meat										too little information for quantitative evaluation	5	5	5
North America:
Region	Meat	Value (g/d)			red meat			poultry			Coding notes	Coding score
	recommendation	mean	low	high	mean	low	high	mean	low	high		meat	red meat	poultry
Canada	Vegetables, fruit, whole grains, and protein foods [including meat] should be consumed regularly. Patterns of eating that include animal-based foods should emphasize more plant-based foods, and promote animal-based foods that are lower in saturated fat, such as lean red meat including wild game, lower fat milk, lower fat yogurts, lower fat kefir, and cheeses lower in fat and sodium.										too little information for quantitative evaluation	5	5	5
United States	Meats, poultry, eggs: 26 oz-eq/wk [3 oz-eq/week (eggs) in veg diet pattern]	98.5714									eggs subtracted, uses 1 oz = 30 g	4	4	4
International:
Region	Meat	Value (g/d)			red meat			poultry			Coding notes	Coding score
	recommendation	mean	low	high	mean	low	high	mean	low	high		meat	red meat	poultry
WHO												5	5	5
WCRF					60.7143	50	71.4286						1
EAT-Lancet	Because intake of red meat is not essential and appears to be linearly related to total mortality and risks of other health outcomes in populations that have consumed it for many years, optimal intake might be 0 g/day, especially if replaced by plant sources of protein. Because data on risk of low intakes of red meat are imprecise, we have concluded that an intake of 0 g/day to about 28 g/day of …				14	0	28	29	0	58		1	1	1

## Sheet: legumes
NOTES:	Serving sizes varied, but were often specified in terms of cups, with half a cup (around 100 g) as standard and global average. If serving sizes are not explicitly stated, then 100 g for cooked/fresh ones (approx 30 g dried) are used, in line with the average of stated serving sizes and in line with the epidemiological literature. If no recommendation is provided, then the values of the baseline …
Coding guide:
uncertainty score (low value = low uncertainty)	recommendation	coded as								Example
	general	general								region
1	exact value	exact value								Portugal
1	range of values	range with mean								Spain
1	value with qualifier	value as mean and 20% increase in high value								Bulgaria
2	value but serving size is missing	value combined with standard serving size								Estonia
3	eat daily	one serving per day								Malaysia
3	value for more general food group	split general recommendation according to regional preference								New Zealand
4	one value across several food groups	assign in proportion to grouping, using serving size for food group of interest								Bosnia and Herzegovina
4	eat regularly	range of one serving per week to one serving per day								Thailand
4	eat multiple times a week	code as regulary (once per week to once per day)								Croatia
4	increase or decrease intake	increase or decrease by 20% (10-30%)								Italy
5	vague qualitative recommendation	no change from baseline intake								Denmark
Standard serving size:	100 g (cooked weight), 30 g (dry weight)
EU plus Switzerland, Iceland and Norway:
Region	Legumes	raw value (g/d)			cooked value (g/d)			Serving size		Coding notes	Coding score
	recommendation	mean	low	high	mean	low	high	raw	cooked
Belgium-Flanders	At least one day a week, eat meat substitutes (legumes) instead of meat.	4.28571	4.28571	5.14286	14.2857	14.2857	17.1429	30	100		2
Belgium-Wallonia	1-2 times/d, alternating between meat, poultry, fish, eggs, pulses, plant-based alternatives.	7.5	5	10	25	16.6667	33.3333	30	100	amount assigned in proportion to grouping	4
Bulgaria	Consume pulses (beans, lentils, chickpeas, etc.) at least twice a week.				71.4286	57.1429	85.7143		250	stated serving size is 200-300 g serving	1
Czechia	At least once per week. Increase the consumption of legumes.	4.28571	4.28571	5.14286	14.2857	14.2857	17.1429	30	100		2
Denmark	Alternative to meat products.									too little information for quantitative evaluation	5
Germany	Extra flyer on legumes, but no actual recommendations given.							70	125	too little information for quantitative evaluation	5
Estonia	3-4 portions/week	15	12.8571	17.1429	50	42.8571	57.1429	30	100		2
Ireland	2 servings a day of meat, poultry, fish, eggs, beans and nuts.	10			33.3333			30	100		4
Greece	At least 3 servings per week				75	64.2857	85.7143		175	stated serving size is 1 cup cooked, drained (150-200 g).	1
Spain	Eat legumes at least 2-3 times per week.	10.7143	8.57143	12.8571	35.7143	28.5714	42.8571	30	100		2
France	At least two times per week.	8.57143	8.57143	10.2857	28.5714	28.5714	34.2857	30	100		2
Croatia	Eat pulses multiple times a week.				57.1429	14.2857	100	30	100	coded as 'regularly' which is assumed to range from once a week to once a day	4
Italy	Eat more pulses.				0.2	0.1	0.3			"more" coded as increase of 20% (10-30%)	4
Cyprus	Increase intake.				0.2	0.1	0.3			"increase" coded as increase of 20% (10-30%)	4
Latvia	As daily sources of protein, do not forget legumes (beans, peas, split peas) as well as eggs and mushrooms. The absorption of iron from beans is facilitated by germination.									too little information for quantitative evaluation	5
Lithuania	Replace fatty meat and meat products with legumes, fish, poultry or lean meat.									too little information for quantitative evaluation	5
Luxembourg	No recommendation									too little information for quantitative evaluation	5
Hungary	Consume dry legumes (e.g. beans, lentils, chickpeas, soy), as part of soups, vegetable dishes, salads, creams.									too little information for quantitative evaluation	5
Malta	2 or more servings per week.	20	20	24	40	40	48	70	140		1
Netherlands	2-3 servings/week				21.4286	17.1429	25.7143		60		1
Austria	Included in one group with vegetables and fruits.									too little information for quantitative evaluation	5
Poland	1-2 times a week instead of meat dishes, consume a dish prepared from peas, beans, lentils, or soybeans.	6.42857	4.28571	8.57143	21.4286	14.2857	28.5714	30	100		2
Portugal	1-2 servings of legumes; 80 g cooked, 25 g dry	25			80			25	80		1
Romania	Eat peas, dry beans or lentils.									too little information for quantitative evaluation	5
Slovenia	1-2 times/ a week we recommend a meat-free day, which should include dairy products, eggs, legumes or leguminous products.	6.42857	4.28571	8.57143	21.4286	14.2857	28.5714	30	100		4
Slovakia	Protein alternative to meat and fish.									too little information for quantitative evaluation	5
Finland	Pulses (beans, lentils, peas): about 1 dl per meal is a suitable amount.				30					assumes 3 meals and 10 dl=10g	2
Sweden	Included in vegetables									too little information for quantitative evaluation	5
United Kingdom	Eat more beans and pulses. Pulses can be part of the "5 a day" (fruit & vegetables). Included in vegetables.				0.2	0.1	0.3			"more" coded as increase of 20% (10-30%)	4
Switzerland	3 portions/d of cereal foods, potatoes, or pulses (60-100 g uncooked per portion).				80	60	100			attributed in proportion	4
Iceland	It is recommended to choose primarily foods that are rich in nutrients from nature, such as vegetables, fruit, berries, nuts, seeds, cereal products, beans and lentils, fat and lean fish, oils, low fat dairy products and meat and water for drinking.									too little information for quantitative evaluation	5
Norway	Pulses such as beans and lentils, seeds, spices and herbs are not included in the "five a day." These often have a high content of nutrients and belong in a varied diet.									too little information for quantitative evaluation	5
Other WHO Europe:
Region	Legumes	raw value (g/d)			cooked value (g/d)			Serving size		Coding notes	Coding score
	recommendation	mean	low	high	mean	low	high	raw	cooked
Albania	no recommendation									too little information for quantitative evaluation	5
Bosnia and Herzegovina	Eat meat, poultry, eggs and legumes several times a week; eat fish at least once a week.	6	6	7.2	20	20	24	30	100	assigned in proportion	4
Georgia	no recommendation									too little information for quantitative evaluation	5
Israel	no recommendation									too little information for quantitative evaluation	5
The former Yugoslav Republic of Macedonia	Substitute meat and meat products with fish, poultry, beans and bean-based products.									too little information for quantitative evaluation	5
Turkey	legumes should frequently take part in the diets of individuals with cardiovascular diseases and diabetes and should be consumed 2-3 times a week. [Appendix 2.1.4.] 3 portions per week [1 portion =] 3⁄4 cup or 2 small ladles or 8-10 tablespoons 130 g [of] Chickpea, beans, cranberry bean, shelled broad beans1, cowpea (boiled)]				46.4286	37.1429	55.7143		130	serving size noted as 130 g	1
Asia and Pacific:
Region	Legumes	raw value (g/d)			cooked value (g/d)			Serving size		Coding notes	Coding score
	recommendation	mean	low	high	mean	low	high	raw	cooked
Afghanistan	no recommendation									too little information for quantitative evaluation	5
Australia	75g/ day [cooked, 6 portions of vegetables and legumes/beans per day minus 5(recommended minimum of vegetables)]. "There is variability in the amount of legumes recommended in the diet; the dietary models developed for these guidelines include a minimum of two serves per week."				75	21.4286	75		75		1
Bangladesh	"1/3 to 1/2 cup of pulses daily" "Combine cereals with legumes in the ratio of 3:1" [assume this is cooked weight and 1/2 cup approx 100 g]				83.3333	66.6667	100				1
Cambodia	4 servings of "protein-rich foods" [1 serving = 20g meat, 30g fish, 1 egg or 60g mungbean]				60						4
China	Regularly eat soy products, equivalent to more than 25 grams of soybeans per day				25	25	30				1
Fiji	"Eat body building foods such as dhal, dried peas and beans, peanuts, lean meat, fish and other sea and river foods, lean chicken and duck, eggs, milk, cheese, yoghurt and other low fat dairy products" "in small amounts in at least two meals a day									too little information for quantitative evaluation	5
India	Vegetarian: 30 g x 2, non-vegetarian: 30 g x 1				45	30	60				1
Indonesia	vegetable protein food 2-4 servings a day (equivalent to 100-200 gr / 4-8 medium-size tempeh or 200-400 gr / 4-8 medium-sized pieces of tofu)				150	100	200			assumes equivalent weight of legumes	1
Japan	no recommendation									too little information for quantitative evaluation	5
Malaysia	Consume legumes daily				100			30	100	assumes one serving of legumes a day	3
Mongolia	no recommendation									too little information for quantitative evaluation	5
Nepal	Eat pulses, fish, poultry, eggs and a little meat regularly.									too little information for quantitative evaluation	5
New Zealand	"Eat at least 2 servings of legumes, nuts or seeds a day OR Eat at least 1 serving of fish and other seafood, eggs, poultry or red meat a day." [serving sizes: ¾ cup cooked dried beans, split peas, lentils, 30g for nuts or seeds]				100	100	120	30	100	assumes even split between legumes and nuts/seeds	3
Philippines	3-4 servings [of] Fish, Shellfish, Meat & Poultry, Dried Beans & Nuts				58.3333	50	66.6667	30	100	uses proportional split	4
Republic of Korea	Meat, Fish, Eggs & Beans 3-4 servings/day				87.5	75	100	30	100	uses proportional split	4
Sri Lanka	3-4 servings [of] Fish, pulses, meat and eggs [1 serving = 30g cooked fish/ poultry/ meat]				87.5	75	100	30	100	uses proportional split	4
Thailand	Eat fish, lean meat, eggs, legumes and pulses regularly				57.1429	14.2857	100	30	100	assumes 'regularly' can range from once a week to once a day	4
Viet Nam	Eat protein-rich foods from a good balance of vegetable and animal sources. Increase the intake of shrimp, crab, fish and beans/peas.				0.2	0.1	0.3			"increase" coded as increase of 20% (10-30%)	4
Latin America and the Caribbean:
Region	Legumes	raw value (g/d)			cooked value (g/d)			Serving size		Coding notes	Coding score
	recommendation	mean	low	high	mean	low	high	raw	cooked
Antigua and Barbuda	no recommendation									too little information for quantitative evaluation	5
Argentina	Consume legumes, preferably whole grains, potatoes, sweet potatoes, corn or cassava. Combining legumes and cereals is the alternative to replace meat in some meals.									too little information for quantitative evaluation	5
Bahamas	no recommendation									too little information for quantitative evaluation	5
Barbados	[meal planner recommends "Foods from Animals/ Legumes" as part of each meal]									too little information for quantitative evaluation	5
Belize	Number of Portions of Food Per Diet: [Legumes] 1;Examples: ¼ cup Red beans or lentils				50	50	50			assumes one cup of beans/lentils is about 200 g	2
Bolivia	no recommendation									too little information for quantitative evaluation	5
Brazil	Varying the choices of beans and other legumes is good nutritional practice and makes meals more varied and enjoyable.									too little information for quantitative evaluation	5
Chile	Eat legumes at least twice a week, without mixing them with cold or cured meats.				28.5714	28.5714	34.2857	30	100		2
Colombia	To complement your diet, eat pulses like beans, lentils, peas and chickpeas at least two times per week. [1 serving = 120g cooked black beans]				34.2857	34.2857	41.1429		120		1
Costa Rica	It is recommended to consume every day, at least a half cup of cooked beans or chickpeas.				100	100	120			assumes one cup of beans/lentils is about 200 g	1
Cuba	1 portion Beans [table p.52]				100	100	100	30	100	uses standard portion size	2
Dominica	no recommendation									too little information for quantitative evaluation	5
Dominican Republic	Increase the number of beans or other legumes				0.2	0.1	0.3			"increase" coded as increase of 20% (10-30%)	4
Ecuador	Let's eat better by combining legumes with cereals like rice, maize or quinoa.									too little information for quantitative evaluation	5
El Salvador	no recommendation									too little information for quantitative evaluation	5
Grenada	[1 serving day of Legumes/ Nuts] [serving size = 1/4 cup cooked dried peas or beans]				50	50	50			assumes one cup of beans/lentils is about 200 g	3
Guatemala	Eat tortillas and beans daily, for each tortilla serve two spoonfuls of beans,				75	50	100	30	100	one tbsp of beans is about 25 g; 1-2 tortillas	2
Guyana	no recommendation									too little information for quantitative evaluation	5
Honduras	[1 portion = 1 ladle of beans]				50	50	50			assumes 1 ladle is about 2 tbsps	2
Jamaica	Include peas, beans and nuts in your daily meals.				100	100	100	30	100	assumes one serving of legumes a day	3
Mexico	[2 portions, from table] [1 portion = 1/2 cup cooked]				200	200	200				1
Panama	no recommendation									too little information for quantitative evaluation	5
Paraguay	2 times [each with 1 serving] per week [from diagram (doc.2)] [1 serving = 1/4 dry legumes, 50g (doc.1)]				14.2857	14.2857	14.2857				1
Saint Kitts and Nevis	portions per day 1 – 2 [of] Peas, Beans, Nuts; [1 portion = ¼ cup Red beans or lentils; 16 peanuts, 7 cashew nuts]				75	50	100				3
Saint Lucia	Always try to eat ground vegetables, starches, peas or beans every day				100	100	100	30	100	assumes one serving of legumes a day	3
Saint Vincent and the Grenadines	1-2 servings daily [1 serving = ⅓ cup cooked dried peas and beans, peanuts]				150	100	200				1
Uruguay	no recommendation									too little information for quantitative evaluation	5
Venezuela	no recommendation									too little information for quantitative evaluation	5
Africa:
Region	Legumes	raw value (g/d)			cooked value (g/d)			Serving size		Coding notes	Coding score
	recommendation	mean	low	high	mean	low	high	raw	cooked
Benin	Foods rich in proteins. 2-3 servings per day. These foods serve to build and repair the organism, they have a place in meals of adults and even infants. Other than protein, they contain iron. Plant foods in this categories are concentrated with energy and protein, even if their proteins are less complete than those of animal source foods. Nuts and grains contain fat, but this is no the case for b…				50	40	60			amount assigned in proportion to grouping	4
Kenya	Eat beans, peas, lentils, cowpeas, pigeon peas, soya, nuts and edible seeds regularly (at least 4 times a week)				57.1429	57.1429	68.5714	30	100	notes 'regularly' is 4 times a week	2
Namibia	Eat beans or meat more regularly.				0.2	0.1	0.3			"more" coded as increase of 20% (10-30%)	4
Nigeria	Increase consumption of beans				0.2	0.1	0.3			"increase" coded as increase of 20% (10-30%)	4
Seychelles	Eat on at least 4 days a week				57.1429	57.1429	68.5714	30	100		2
Sierra Leone	Eat either beans, peas, and lentils every day. As a side note, the NDGs mention the role of legumes in environmental sustainability, specifically because of their ability to fix nitrogen.				100			30	100		3
South Africa	Eat dry beans, split peas, lentils, and soya regularly				57.1429	14.2857	100	30	100	assumes 'regularly' can range from once a week to once a day	4
Near East:
Region	Legumes	raw value (g/d)			cooked value (g/d)			Serving size		Coding notes	Coding score
	recommendation	mean	low	high	mean	low	high	raw	cooked
Iran	Eat legumes and dishes with legumes once a day				100			30	100		3
Lebanon	consume legumes (such as lentils, fava beans (‘Fool’), and chickpeas) at least 3 times per week				42.8571	42.8571	51.4286	30	100		2
Oman	Consume 1 serving of legumes per day. For a 2000kcal diet, it is advised to consume one small coffee cup of legumes a day, which is about 80g				80						1
Qatar	Eat legumes daily. Choose legumes as an alternative protein source to meat				100			30	100		3
North America:
Region	Legumes	raw value (g/d)			cooked value (g/d)			Serving size		Coding notes	Coding score
	recommendation	mean	low	high	mean	low	high	raw	cooked
Canada	Vegetables, fruit, whole grains, and protein foods [including legumes] should be consumed regularly. Among protein foods, consume plant-based more often.				0.2	0.1	0.3				4
United States	Legumes (beans and peas): 1½ c-eq/wk [3 c-eq/week in veg diet pattern]				12.8571	12.8571	25.7143			1 cup = 60 g cooked	1
International:
Region	Legumes	raw value (g/d)			cooked value (g/d)			Serving size		Coding notes	Coding score
	recommendation	mean	low	high	mean	low	high	raw	cooked
WHO	A healthy diet includes the following: Fruit, vegetables, legumes (e.g. lentils and beans), nuts and whole grains (e.g. unprocessed maize, millet, oats, wheat and brown rice).										5
WCRF	Pulses such as lentils, peas and beans all count towards your 5 A DAY.										3
EAT-Lancet	Legumes have reduced concentrations of LDL-cholesterol and blood pressure in controlled feeding studies. In prospective studies, consumption of legumes has been associated with lower risks of coronary heart disease than has consumption of red meat [...] Given this association, we included 50 g per day of beans, lentils, and peas, and 25 g/day of soy beans in the reference diet.				75	0	150				1

## Sheet: nuts&seeds
NOTES:	A handful of nuts is taken to be 28 g, in line with the epidemiological literature. When a range is given, then that is coded up as mean (low-high).
Coding guide:
uncertainty score (low value = low uncertainty)	recommendation	coded as					Example
	general	general					region
1	exact value	exact value					Germany
1	range of values	range with mean					Bulgaria
1	value with qualifier	value as mean and 20% increase in high value					New Zealand (combined with 3)
2	value but serving size is missing	value combined with standard serving size					Belgium-Flanders
3	eat daily	one serving per day					Colombia
4	one value across several food groups	assign in proportion to grouping, using serving size for food group of interest					Benin
4	eat regularly OR multiple times a week	range of one serving per week to one serving per day					Thailand
4	increase or decrease intake	increase or decrease by 20% (10-30%)					Czechia
5	vague qualitative recommendation	no change from baseline intake					Luxembourg
Standard serving size:	28	g
EU plus Switzerland, Iceland and Norway:
Region	Nuts&seeds	Value (g/d)			Coding notes	Coding score
	recommendation	mean	low	high
Belgium-Flanders	Eat a handful of nuts and/or seeds every day.	28				2
Belgium-Wallonia	Moderate intake of added fats and nuts, vary the sources. Favour: unsalted nuts. Tolerated: added salt or fat. Occasionally: added salt and fat.				too little information for quantitative evaluation	5
Bulgaria	30-50 g nuts daily	40	30	50		1
Czechia	Increase consumption of fruit and vegetables, including nuts, but be careful not to exceed the daily fat consumption limit (nuts are high in fats/oils).	0.2	0.1	0.3	"increase" coded as 20% (10-30%) increase	4
Denmark	no recommendation				too little information for quantitative evaluation	5
Germany	25 g of nuts can replace a portion of fruit.	25			subtract from fruit intake	1
Estonia	1-2 portions of seeds, nuts	15	10	20	1 serving noted as 10 g of seeds or nuts	1
Ireland	40 g unsalted nuts or seeds.	40				1
Greece	As part of 4-5 servings of oils & fats per day.	28			1 handful nuts; 10-12 olives	3
Spain	In the NAOS Pyramid, nuts are important foods and can be combined with others, they are recommended to be eaten several times a week.	16	4	28	coded as range from once a week to once a day	4
France	A small handful a day.	28				2
Croatia	Replace desserts with nuts and dried fruit.				too little information for quantitative evaluation	5
Italy	Included in "Oils & fats" group. But no actual recommendation.				too little information for quantitative evaluation	5
Cyprus	Included in "Oils & fats" group. But no actual recommendation.				too little information for quantitative evaluation	5
Latvia	no recommendation				too little information for quantitative evaluation	5
Lithuania	Alternative (protein-rich) to meat, legumes etc. But no explicit recommendation.				too little information for quantitative evaluation	5
Luxembourg	Nuts should be part of any balanced diet.				too little information for quantitative evaluation	5
Hungary	2-3 times a week a small handful of unsalted oilseeds.	10	8	12		2
Malta	80-90 g per week (equivalent to 20 g 4-5 times a week).	12.1429	11.4286	12.8571		1
Netherlands	25 g per day for both men and women aged 19-50 yr	25				1
Austria	2 tablespoons/day nuts or seeds	30			tablespoon assumed to be 15 g (see Finland)	2
Poland	Their use, even in small amounts, in the daily diet is beneficial.	15			use small handful as for Estonia	2
Portugal	Eat nuts and seeds as part of the diet.				too little information for quantitative evaluation	5
Romania	Nuts are mentioned but no recommendation made specifically for them.				too little information for quantitative evaluation	5
Slovenia	In moderate quantity.				too little information for quantitative evaluation	5
Slovakia	A handful per day.	28				2
Finland	30 g (2 tbsp) per day or 200-250 g per week	30	28.5714	35.7143		1
Sweden	More nuts and seeds! A couple of tablespoons a day of different kinds of nuts and seeds can be a fair amount. Two tablespoons per day of mixed nuts and seeds.	30			tablespoon assumed to be 15 g (see Finland)	2
United Kingdom	Nuts (plain) included in protein food group (beans, pulses, fish, eggs, meat and other proteins), but no specific recommendation about quantity or frequency of consumption.				too little information for quantitative evaluation	5
Switzerland	1 portion/day of unsalted nuts, seeds	28				2
Iceland	It is recommended to eat unsalted nuts daily. A reasonable dose is 30 g per day or as corresponds to a fist.	30				1
Norway	You can also eat a small handful of unsalted nuts during the day.	28				2
Other WHO Europe
Region	Nuts&seeds	Value (g/d)			Coding notes	Coding score
	recommendation	mean	low	high
Albania	no recommendation				too little information for quantitative evaluation	5
Bosnia and Herzegovina	no recommendation				too little information for quantitative evaluation	5
Georgia	no recommendation				too little information for quantitative evaluation	5
Israel	no recommendation				too little information for quantitative evaluation	5
The former Yugoslav Republic of Macedonia	Because nuts and seeds are very caloric, they should be consumed in small quantities and used as substitutes for other protein foods such as meat and poultry, rather than being added to the diet.				too little information for quantitative evaluation	5
Turkey	Daily amount in a healthy, adequate, and balanced diet should be 30 hazel nuts (30g, 1 handful amount) or 4 walnuts (30 g)	30			too little information for quantitative evaluation	1
Asia and Pacific:
Region	Nuts&seeds	Value (g/d)			Coding notes	Coding score
	recommendation	mean	low	high
Afghanistan	no recommendation				too little information for quantitative evaluation	5
Australia	Minimum recommended number of serves of lean meats, poultry, fish, eggs, tofu, nuts and seeds, and legumes/beans per day is 3	12	12	14.4	attributed in proportion	4
Bangladesh	no recommendation				too little information for quantitative evaluation	5
Cambodia	no recommendation				too little information for quantitative evaluation	5
China	eat nuts in moderation.				too little information for quantitative evaluation	5
Fiji	no recommendation				too little information for quantitative evaluation	5
India	no recommendation				too little information for quantitative evaluation	5
Indonesia	no recommendation				too little information for quantitative evaluation	5
Japan	no recommendation				too little information for quantitative evaluation	5
Malaysia	Consume nuts and seeds in weekly diet	16	4	28	assumes that means once a week to once a day	4
Mongolia	no recommendation				too little information for quantitative evaluation	5
Nepal	no recommendation				too little information for quantitative evaluation	5
New Zealand	Eat at least 2 servings of legumes, nuts or seeds a day OR Eat at least 1 serving of fish and other seafood, eggs, poultry or red meat a day. [serving sizes: ¾ cup cooked dried beans, split peas, lentils, 30g for nuts or seeds]	30	30	36	assumes even split between nuts/seeds and legumes	3
Philippines	no recommendation				too little information for quantitative evaluation	5
Republic of Korea	no recommendation				too little information for quantitative evaluation	5
Sri Lanka	2-4 servings [1 serving = 15g]	45	30	60		1
Thailand	Sesame seeds are a useful food, containing protein, fat, vitamins (especially vitamin E) and calcium. They can therefore be eaten regularly.	16	4	28	assumes that means once a week to once a day	4
Viet Nam	no recommendation				too little information for quantitative evaluation	5
Latin America and the Caribbean:
Region	Nuts&seeds	Value (g/d)			Coding notes	Coding score
	recommendation	mean	low	high
Antigua and Barbuda	no recommendation				too little information for quantitative evaluation	5
Argentina	Use at least once a week a handful of nuts without salt (peanuts, walnuts, almonds, hazelnuts, chestnuts, etc.) or seeds without salt (chia, sunflower, sesame, flax, etc.). 30 g [Aceite, semillas, frutas secas, from table 29]	17.1429	4.28571	30	use range from once a week to daily	2
Bahamas	no recommendation				too little information for quantitative evaluation	5
Barbados	no recommendation				too little information for quantitative evaluation	5
Belize	Number of Portions of Food Per Diet: [Legumes] 1; Peas, Beans and Nuts: Portions which give 73 calories; Examples: ¼ cup Red beans or lentils; 16 peanuts, 7 cashew nuts	10.5			1 cashew nut weighs about 1.5 g	1
Bolivia	no recommendation				too little information for quantitative evaluation	5
Brazil	no recommendation				too little information for quantitative evaluation	5
Chile	no recommendation				too little information for quantitative evaluation	5
Colombia	Consume nuts during the day such as peanuts without salt, nuts, peanuts, almonds, cashews or pistachios.	28				3
Costa Rica	no recommendation				too little information for quantitative evaluation	5
Cuba	no recommendation				too little information for quantitative evaluation	5
Dominica	no recommendation				too little information for quantitative evaluation	5
Dominican Republic	no recommendation				too little information for quantitative evaluation	5
Ecuador	no recommendation				too little information for quantitative evaluation	5
El Salvador	no recommendation				too little information for quantitative evaluation	5
Grenada	1 Portions of Food Per Day [Legumes/ nuts] [1 portion = 7 cashew nuts]	10.5			1 cashew nut weighs about 1.5 g	1
Guatemala	Eat seeds like manies, beans, cashew seeds, sesame and others, [every day]	28				3
Guyana	no recommendation				too little information for quantitative evaluation	5
Honduras	Finally, small amounts of fats (oils, avocado and seeds: peanut, sesame or cashew) and sugars (sugar, honey and brown sugar) are recommended.					5
Jamaica	Include peas, beans and nuts in your daily meals.	28				3
Mexico	no recommendation				too little information for quantitative evaluation	5
Panama	no recommendation				too little information for quantitative evaluation	5
Paraguay	no recommendation				too little information for quantitative evaluation	5
Saint Kitts and Nevis	portions per day 1 – 2 [of] Peas, Beans, Nuts [1 portion = ¼ cup Red beans or lentils; 16 peanuts, 7 cashew nuts]	15.75	10.5	21	1 cashew nut weighs about 1.5 g	1
Saint Lucia	no recommendation				too little information for quantitative evaluation	5
Saint Vincent and the Grenadines	1-2 servings daily [1 serving = ⅓ cup cooked dried peas and beans, peanuts = 16 whole peanuts]	15.75	10.5	21	see Saint Kitts and Nevis	3
Uruguay	no recommendation				too little information for quantitative evaluation	5
Venezuela	no recommendation				too little information for quantitative evaluation	5
Africa:
Region	Nuts&seeds	Value (g/d)			Coding notes	Coding score
	recommendation	mean	low	high
Benin	Foods rich in proteins. 2-3 servings per day. These foods serve to build and repair the organism, they have a place in meals of adults and even infants. Other than protein, they contain iron. Plant foods in this categories are concentrated with energy and protein, even if their proteins are less complete than those of animal source foods. Nuts and grains contain fat, but this is no the case for b…	20.8333	16.6667	25	assigned in proportion	4
Kenya	Eat beans, peas, lentils, cowpeas, pigeon peas, soya, nuts and edible seeds regularly (at least 4 times a week)	16	16	19.2		4
Namibia	No recommendation				too little information for quantitative evaluation	5
Nigeria	Increase consumption of fruits, vegetables, grains and legumes e.g. beans and soyabeans Eat more melon seeds, soyabeans, beans, locust beans, crayfish, groundnuts	0.2	0.1	0.3	"increase" coded as 20% (10-30%) increase	4
Seychelles	No recommendation				too little information for quantitative evaluation	5
Sierra Leone	Use oil in moderation and eat seeds and nuts				too little information for quantitative evaluation	5
South Africa	No recommendation				too little information for quantitative evaluation	5
Near East:
Region	Nuts&seeds	Value (g/d)			Coding notes	Coding score
	recommendation	mean	low	high
Iran	No recommendation				too little information for quantitative evaluation	5
Lebanon	5 to 6.5 servings per day; includes meat, eggs, legumes, nuts, and seeds. 1 serving = 1/4 cup	40.25	35	45.5	assigned in proportion	4
Oman	Consume fish, poultry, eggs, or lean meat. Make sure to include fish, nuts, and seeds				too little information for quantitative evaluation	5
Qatar	Choose nuts and seeds as an alternative protein source to meats. Choose unsalted nuts and seeds as part of a healthy snack.				too little information for quantitative evaluation	5
North America:
Region	Nuts&seeds	Value (g/d)			Coding notes	Coding score
	recommendation	mean	low	high
Canada	Vegetables, fruit, whole grains, and protein foods [including nuts] should be consumed regularly. Among protein foods, consume plant-based more often.	0.2	0.1	0.3	"more" coded as 20% (10-30%) increase	4
United States	Nuts, seeds, soy products: 5 oz-eq/wk (14 oz-eq/week in veg diet pattern]	19.5	19.5	54.6	use 1 oz = 27.3 g	1
International:
Region	Nuts&seeds	Value (g/d)			Coding notes	Coding score
	recommendation	mean	low	high
WHO	A healthy diet includes the following: Fruit, vegetables, legumes (e.g. lentils and beans), nuts and whole grains (e.g. unprocessed maize, millet, oats, wheat and brown rice).				too little information for quantitative evaluation	5
WCRF						5
EAT-Lancet	As an alternative to red meat, for the reference diet we use an intake of 50 g/day of nuts, which can include peanuts and tree nuts. These and other plant protein sources are generally exchangeable, although a mix is desirable nutritionally.	50	25	100		1

## Sheet: fish
NOTES:	When no serving size is mentioned, the average across the specific WHO region is used. When it is recommended to "at least" eat a certain amount, then that amount is increased by 20% for the high value of the uncertainty analysis. When it is recommended to eat "up to", then the low value is decreased by 20% in the uncertainty analysis.
Coding guide:
uncertainty score (low value = low uncertainty)	recommendation	coded as					Example
	general	general					region
1	exact value	exact value					Czechia
1	range of values	range with mean					Bulgaria
1	value with qualifier	value as mean and 20% increase in high value					Germany
2	value but serving size is missing	value combined with standard serving size					France
3	eat daily	one serving per day					Malaysia (combined with 4)
4	one value across several food groups	assign in proportion to grouping, using serving size for food group of interest					New Zealand
4	eat regularly OR multiple times a week	for fish, assume 'regular' means once to twice a week (different to nuts&seeds)					Thailand
4	increase or decrease intake	increase or decrease by 20% (10-30%)					Portugal
5	vague qualitative recommendation	no change from baseline intake					Luxembourg
		regional values
Serving size:	[grams per day]	europe	asia and pacific	latin america	africa	near east	global average
		120	70	65	100	60	100
EU plus Switzerland, Iceland and Norway:
Region	Fish	Value (g/d)			Coding notes	Coding score
	recommendation	mean	low	high
Belgium-Flanders	Once a week (not more, because of environmental considerations). Alternate type and origin of fish. Always prefer with MSC or ASC labels.	28.5714			noted serving size is 100 g	1
Belgium-Wallonia	1-2 times/d, alternating between meat, poultry, fish, eggs, pulses, plant-based alternatives.	30	20	40		4
Bulgaria	Consume fish at least 1-2 times per week.	37.5	25	50	noted serving size is 150-200 g	1
Czechia	About 400 g fish per week.	57.1429				1
Denmark	At least twice a week as the main course and several times a week as a side dish. In total, aim to get 350 g of fish per week, of which about 200 g of fatty fish such as salmon, trout, mackerel, and herring.	50	50	60		1
Germany	Fish once or twice a week. Eat weekly 1 portion (80-150 g) low-fat seafish (prepared) AND 1 serving (70 g) of fatty fish (prepared)	26.4286	21.4286	31.4286		1
Estonia	3-4 portions. Fish, poultry, eggs, meat, and products made from them (1-2 fish & fish products). Fish at least 3x/week.	28.5714	24.2857	32.8571	noted serving sizes of low and medium-fat and fatty fish are 75 g, 60 g, and 35 g	1
Ireland	Choose fish up to twice a week - oily fish is best. Eat more fish; opt also for oily fish, e.g. mackerel, sardines, and salmon.	28.5714	22.8571	28.5714	noted serving size is 100 g	1
Greece	2-3 servings of fish & seafood per week	53.5714	42.8571	64.2857	serving size is noted as 150 g (cooked)	1
Spain	2-4 servings of fish per week.	58.9286	39.2857	78.5714	serving sizes are noted as 125-150 g of fish fillets or 200-250 g of a whole fish	1
France	Fish and seafood 2 times per week, of which one time should be fatty fish.	34.2857			assumes standard serving size	2
Croatia	At least once per week.	17.1429	17.1429	20.5714	assumes standard serving size	2
Italy	Eat fish 2-3 times per week.	35.7143	28.5714	42.8571	portion size is noted to be 100 g	1
Cyprus	2-3 servings/day meat or equivalent (including fish). 1-2 portions fatty fish per week.	42.8571	34.2857	51.4286	assumes standard serving size	2
Latvia	Eat fish at least twice a week.	34.2857	34.2857	41.1429	assumes standard serving size	2
Lithuania	Fish at least twice per week	28.5714	28.5714	34.2857	portion size is noted to be 100 g	1
Luxembourg	Alternate between various protein sources and use low-fat modes of preparation (baking, steaming, grilling). Fatty fish are particularly rich in heart-protective omega-3 fatty acids. You can choose from fresh, frozen and canned products.				too little information for quantitative evaluation	5
Hungary	At least once a week have sea fish or bighead carp, sterlet, trout on your plate.	21.4286	21.4286	25.7143	serving size is noted as 150 g.	1
Malta	2 or more servings per week. A serving of oily fish per week is recommended.	32.8571	32.8571	39.4286	serving size noted to be 115 g (raw)	1
Netherlands	Eat fish once a week, preferably oily fish.	14.2857			serving size noted as 100 g	1
Austria	1-2 portions/week	25.7143	17.1429	34.2857	assumes standard serving size	2
Poland	At least 2 times a week	34.2857	34.2857	41.1429	assumes standard serving size	2
Portugal	Increase the consumption of fish.	0.2	0.1	0.3	"increase" coded as 20% (10-30%) increase	4
Romania	2-3 servings of lean meat (including fish) per day. Eat fish as often as possible.	75	60	90	very vague recommendation; assuming the meat options includes pork, beef and poultry, fish would be a fourth of 2.5 servings a day; use standard serving size	4
Slovenia	3-5 servings of meat, fish or substitutes. Eat fish 1-2 times a week. At least once a week, include oily marine fish in the menu (source of essential fatty acids).	25.7143	17.1429	34.2857	assumes standard serving size	2
Slovakia	Preference for saltwater fish (fresh, frozen, deep-frozen). Choose a variety of proteins, which include fish, lower-fat meat and poultry, eggs, beans and peas, soy products and natural seeds and unsalted mixed nuts.	17.1429			assumed fish once a week based on being one of seven options	4
Finland	Eat fish (of different kinds) two to three times a week.	44.6429	35.7143	53.5714	noted serving size is 100-150 g	1
Sweden	Eat fish and shellfish 2-3 times a week.	42.8571	34.2857	51.4286	assumes standard serving size	1
United Kingdom	2 portions of sustainably sourced fish per week, one of which is oily.	40			noted serving size is 140 g	1
Switzerland	1-2 portions per week	23.5714	15.7143	31.4286	noted serving size is 100-120 g	1
Iceland	Fish 2-3 times a week.	53.5714	42.8571	64.2857	noted serving size is 150 g	1
Norway	Eat fish 2-3 times a week. 300-450 g of pure fish week. At least 200 g should be fatty fish.	53.5714	42.8571	64.2857	noted serving size is 150 g	1
Other WHO Europe:
Region	Fish	Value (g/d)			Coding notes	Coding score
	recommendation	mean	low	high
Albania	no recommendation				too little information for quantitative evaluation	5
Bosnia and Herzegovina	no recommendation				too little information for quantitative evaluation	5
Georgia	no recommendation				too little information for quantitative evaluation	5
Israel	no recommendation				too little information for quantitative evaluation	5
The former Yugoslav Republic of Macedonia	There is moderate evidence that the consumption of 200-250 g) daily seafood of a different kind that provides an average of 250 mg of EPA and DHA reduces the risk of death caused by cardiovascular causes in persons with or without previously confirmed cardiovascular disease.				not really a recommendation	5
Turkey	Oily fishes are particularly very rich in n-3 (omega 3) fatty acids and are recommended to be consumed at least 2 times a week; fish consumption of at least 2-3 portions (300-500 g) a week is recommended. [Appendix 2.1.4.] 2 portions per week	57.1429	42.8571	71.4286		1
Asia and Pacific:
Region	Fish	Value (g/d)			Coding notes	Coding score
	recommendation	mean	low	high
Afghanistan	no recommendation				too little information for quantitative evaluation	5
Australia	Include about 2 serves of fish or seafood a week* [serving = 100g cooked fish fillet]	28.5714			noted serving size is 100 g	1
Bangladesh	Eating fish regularly instead of red meat helps reduce blood cholesterol	15	10	20	assumes 'regularly' means once to twice a week	4
Cambodia	4 servings of "protein-rich foods" [1 serving = 20g meat, 30g fish, 1 egg or 60g mungbean]	30			attributed in proportion	5
China	It is recommended to eat 280~525 grams of fish per week	57.5	40	75		1
Fiji	"Eat body building foods such as dhal, dried peas and beans, peanuts, lean meat, fish and other sea and river foods, lean chicken and duck, eggs, milk, cheese, yoghurt and other low fat dairy products" "in small amounts in at least two meals a day"				too little information for quantitative evaluation	5
India	Eat fish more frequently (at least 100-200g /week), prefer it to meat, poultry and limit/ avoid organ meats such as liver, kidney, brain etc.	21.4286	14.2857	28.5714		1
Indonesia	Animal food needs 2-4 servings (equivalent to 70-140 gr / 2-4 pieces of medium-sized beef or 80-160 gr / 2-4 pieces of medium-sized chicken meat or 80-160 gr / 2-4 medium-sized fish pieces) ) a day	40	26.6667	53.3333	attributed in proportion	3
Japan	no recommendation				too little information for quantitative evaluation	5
Malaysia	Consume fish more frequently, if possible daily	40	10	70	assumes range of weekly to daily	3
Mongolia	no recommendation				too little information for quantitative evaluation	5
Nepal	Eat pulses, fish, poultry, eggs and a little meat regularly.	15	10	20	assumes 'regularly' means once to twice a week	4
New Zealand	Eat at least 2 servings of legumes, nuts or seeds a day OR Eat at least 1 serving of fish and other seafood, eggs, poultry or red meat a day.	19.25	17.5	21	attributed in proportion	4
Philippines	3-4 servings [of] Fish, Shellfish, Meat & Poultry, Dried Beans & Nuts	40.8333	35	46.6667	attributed in proportion	4
Republic of Korea	Meat, Fish, Eggs & Beans 3-4 servings/day	61.25	52.5	70	attributed in proportion	4
Sri Lanka	Eating fish, particularly fatty fish like Salaya, Hurulla, (sardinella sp.) Kumbalalwa, Bolla (Mackerel) at least twice a week will gives a person sufficient amounts of omega 3 fatty acids which helps in the development of brain and vision	22	20	24	assumes standard serving size	2
Thailand	Eat fish, lean meat, eggs, legumes and pulses regularly. Eating fish, instead of red meat, regularly helps reduce cholesterol.	15	10	20	assumes 'regularly' means once to twice a week	4
Viet Nam	Eat protein-rich foods from a good balance of vegetable and animal sources. Increase the intake of shrimp, crab, fish and beans/peas.	0.2	0.1	0.3	"increase" coded as increase by 20% (10-30%)	4
Latin America and the Caribbean:
Region	Fish	Value (g/d)			Coding notes	Coding score
	recommendation	mean	low	high
Antigua and Barbuda	no recommendation				too little information for quantitative evaluation	5
Argentina	Increase the consumption of fish and include eggs. Eat fish 3 times a week.	27.8571			assumes standard serving size	2
Bahamas	no recommendation				too little information for quantitative evaluation	5
Barbados	Eat fish at least twice a week, including canned fish (drained).	18.5714	18.5714	22.2857	assumes standard serving size	2
Belize	Number of Portions of Food Per Diet: [Foods from Animals] 7 Portions which give 73 calories. Examples: (cooked)- 1 small drumstick; 1 small chicken wing; 1 match box sized piece of Liver; 1/4 cup flaked salted fish; Portions which give 75 calories; Examples: (cooked) 1Tbsp boneless goat /beef; ¼ cup Tuna, mackerel (canned) ; 1 large Sardine (oil drained); 1 medium egg, 2Tbs minced meat; 1 small p…	25.2778			100 g of tuna has about 116 kcals; 75 kcals = 65 g; 6 categories (beef, pork, poultry, fish, eggs, cheese]	4
Bolivia	no recommendation				too little information for quantitative evaluation	5
Brazil	Because of the low fat content and because they have a high proportion of healthy fats (unsaturated fat), fish, as well as vegetables, are excellent substitutes for red meats.				too little information for quantitative evaluation	5
Chile	To keep your heart healthy, eat baked or grilled fish twice a week.	18.5714			assumes standard serving size	2
Colombia	no recommendation				too little information for quantitative evaluation	5
Costa Rica	Consume white meat three times or more per week: fish, chicken or turkey.	13.9286			attributed in proportion	4
Cuba	Eat fish two or three times a week.	23.2143	18.5714	27.8571	assumes standard serving size	2
Dominica	no recommendation				too little information for quantitative evaluation	5
Dominican Republic	Consume at least 2 times a week food with Omega fatty acids, such as fish	18.5714	18.5714	22.2857	assumes standard serving size	2
Ecuador	Let's include animal source foods or legumes in our daily dishes to develop and strengthen our bodies.				too little information for quantitative evaluation	5
El Salvador	Eat poultry, fish, beef, offal or giblets at least twice a week. The recommended servings are based on the weight of the cooked meat (4 ounces of raw meat equals 3 ounces of cooked meat)	4.64286	4.64286	5.57143	uses upper value (in line with close-by regions)	4
Grenada	Foods from Animals: 5 Portions of Food Per Day [1 portion = 1 small drumstick, 1/4 cup canned tuna]	57.5	57.5	57.5	1 can = 6.5 oz = 6x 33 kcal; 100 g = 116 cal; 1/4 can = 46 g	4
Guatemala	Meat: this group includes all types of meat: fish, chicken, beef, liver, rabbit or other edible animal. It is recommended to consume them at any time of the meal, at least twice a week. Eat meat of all kinds at least twice a week: beef, pork, chicken, chompipe (turkey), fish or viscera like the liver. [1 portion = 90 grams]	25.7143	25.7143	25.7143		2
Guyana	no recommendation				too little information for quantitative evaluation	5
Honduras	Eat meat at least twice a week, be it beef, chicken, fish, pork (lean or low-fat parts) and viscera such as liver. [1 portion = 90 grams]	6.42857	6.42857	7.71429	attributed in proportion	4
Jamaica	no recommendation				too little information for quantitative evaluation	5
Mexico	[3.5 portions of foods of animal origin, from table] [1 portion = 30g of Fish, seafood, poultry, beef, lamb, lamb, rabbit, veal]	30	30	30	assumes 1 serving of the 3.5 is fish	4
Panama	no recommendation				too little information for quantitative evaluation	5
Paraguay	It is healthy to consume different types of lean meats, every other day, up to 4 times a week. [includes poultry or fish] (doc.2) [1 serving = 50g]	28.5714	28.5714	28.5714	attributed in proportion	4
Saint Kitts and Nevis	7 portions of Foods from Animals [1 portion = (cooked)- 1 small drumstick; 1 small wing; 2 small chicken necks; 1 matchbox size piece of Liver; 1 flying Fish; 1/4cup flaked salted fish]	25.2778	25.2778	25.2778	see coding for Belize	4
Saint Lucia	no recommendation				too little information for quantitative evaluation	5
Saint Vincent and the Grenadines	4-7 servings daily [1 serving = 2 ozs cooked lean meat, fresh fish, 1 oz dried salted fish, hard cheese, 3 ozs cooked chicken, 1 egg]	93.5	68	119	attributed in proportion	4
Uruguay	included the fish at least once a week	9.28571	9.28571	11.1429	assumes standard serving size	2
Venezuela	Among foods of animal origin, fish is one of the most advisable.				too little information for quantitative evaluation	5
Africa:
Region	Fish	Value (g/d)			Coding notes	Coding score
	recommendation	mean	low	high
Benin	Consume fish often. If not available, then replace fish, meat, and eggs with legumes, peanuts, or cheese. See also recommendation for "meat": 2 to 3 [portions per day of] Meat, fish, beans and other high-protein foods. Vegetable protein foods can be used instead of protein foods of animal origin (eg meat, poultry, fish, eggs) at meals [1 portion =] Fish Palm of the hand and the beginning of the f…	62.5	50	75	attributed in proportion	4
Kenya	Eat lean meat, fish and seafood, poultry, insects or eggs at least twice a week.	5.71429	5.71429	6.85714	attributed in proportion	4
Namibia	Eat more fish.	0.2	0.1	0.3	"increase" coded as 20% (10-30%) increase	4
Nigeria	Increase consumption of fish	0.2	0.1	0.3	"increase" coded as 20% (10-30%) increase	4
Seychelles	Eat on at least 5 days a week	71.4286	71.4286	85.7143	assumes standard serving size	2
Sierra Leone	Eat either fish, poultry, meat, milk or eggs every day [1 portion =] Cooked meat (size of a palm) Cooked fish (size of a palm) Piece of liver (size of a matchbox) 1 chicken wing 1 egg	20	20	100	attributed in proportion	4
South Africa	Two to three fish servings per week, and preferably oily fish, such as sardines, pilchards, tuna, anchovies and mackerel (including tinned versions).	35.7143	28.5714	42.8571	assumes standard serving size	2
Near East:
Region	Fish	Value (g/d)			Coding notes	Coding score
	recommendation	mean	low	high
Iran	Include meats, preferably chicken and fish (with skin removed) as well as eggs in your diet				too little information for quantitative evaluation	5
Lebanon	Consume at least two servings of fish every week, where 1 serving = 90g	25.7143	25.7143	30.8571		1
Oman	It is advised to consume at least 5 portions of fish a week (1 portion = 30g)	21.4286	21.4286	25.7143		1
Qatar	Eat a variety of fish at least twice a week	17.1429	17.1429	20.5714	assumes standard serving size	2
North America:
Region	Fish	Value (g/d)			Coding notes	Coding score
	recommendation	mean	low	high
Canada	Vegetables, fruit, whole grains, and protein foods [including fish] should be consumed regularly. Among protein foods, consume plant-based more often.				too little information for quantitative evaluation	5
United States	8-15 oz-eq/wk across diet patterns	32.4	0	60.7486	mean value is for 'healthy us diet'; range for 'healthy vegetarian diet' to 'healthy mediterranean diet'; 8 oz = 226.8 g	1
International:
Region	Fish	Value (g/d)			Coding notes	Coding score
	recommendation	mean	low	high
WHO	no recommendation					5
WCRF	no recommendation					5
EAT-Lancet	About 28 g/day of fish can provide essential omega-3 fatty acids and is associated with reduced risk of cardiovascular disease; therefore, we have used this intake for the reference diet. We also suggest a range of 0–100 g/day because high intakes are associated with excellent health. Plant sources of α-linolenic acid can provide an alternative to omega-3 fatty acids, but the quantity required is…	28	0	100		1

## Sheet: milk
NOTES:	When no serving size is mentioned, the average across the specific WHO region is used. We used the following conversion factors: 10 units of milk are needed to make 1 unit of hard cheese, 1.5 units of milk are needed to make 1 unit of yoghurt. We assumed a combination of dairy products when diversity of dairy intake is encouraged.
Coding guide:
uncertainty score (low value = low uncertainty)	recommendation	coded as					Example
	general	general					region
1	exact value	exact value					Greece
1	range of values	range with mean					Cyprus
1	value with qualifier	value as mean and 20% increase in high value					Poland
2	value but serving size is missing	value combined with standard serving size					Romania
3	eat daily	one serving per day					Kenya
4	one value across several food groups	assign in proportion to grouping, using serving size for food group of interest					Cambodia
4	increase or decrease intake	increase or decrease by 20% (10-30%)					(not used here)
5	vague qualitative recommendation	no change from baseline intake					Albania
		global	europe	asia and pacific	latin america	africa	near east
Standard serving size:	milk [grams per day]	200	210	130	200	210	240
	cheese [grams per day]	40	40	40	30	50	45
	yoghurt [grams per day]	200	210	130	200	210	240
EU plus Switzerland, Iceland and Norway:
Region	Milk	value (g/d)			Coding notes	Coding score
	recommendation	mean	low	high
Belgium-Flanders	no recommendation				too little information for quantitative evaluation	5
Belgium-Wallonia	2-3 times/d milk and plant-based alternatives enriched in calcium.	525	420	630	alternatives possible as well	2
Bulgaria	Consume daily a glass of yoghurt or milk (200 ml) and 50 g cheese.	700				1
Czechia	Consume daily milk and dairy products, particularly sour milk products. Prefer low-fat dairy products, in particular fermented dairy products.	210			daily consumption is assumed to mean one serving a day	3
Denmark	While not a recommendation, 0.25-0.5 l low fat milk is considered appropriate in a Danish diet. When you eat healthily, there is also room for 1-2 slices of lean cheese (approx. 25 g).	625	500	750	suggestion coded as recommendation	1
Germany	Every day, eat: 200-250 g low-fat milk and milk products and 2 slices (50-60 g) of low-fat cheese.	775	700	850	assumes 1 l milk needed to make 100 g of hard cheese	1
Estonia	2-3 portions	525	420	630	milk used if not otherwise noted	2
Ireland	3 servings a day of milk, yoghurt, and cheese	637.5			noted serving size is 200 ml for milk, 125 g for yoghurt, 25 g for cheese.	1
Greece	2 servings/d. Consume a variety of dairy products.	566.667			noted serving size is 250 ml for milk and 200 g for yoghurt and 30 g for hard cheese; combine all three and adjust down to 2 servings	1
Spain	Dairy products are the basis of the diet and should be consumed daily.	210			daily consumption is assumed to mean one serving a day	3
France	2 dairy products per day (can be increased to 3 in case of small portions).	450			assumes intake of both milk and cheese; stated portion size is 150 ml for milk and 30 g for cheese.	1
Croatia	More than 0.5 l of milk per day or the equivalent in dairy products.	500	500	600	"more than" coded as 20% more as high value	1
Italy	3 glasses of milk per day, 3 yoghurts per day, 2-3 portions of fresh cheese per week, 2-3 portions of aged cheese per week.	1294.64			noted serving size is 125 ml for milk, 125 g for yoghurt, and 50 g for cheese	1
Cyprus	2-3 portions/d milk or yoghurt	600	480	720	noted serving size is 240 ml	1
Latvia	2-3 cups milk or sour milk/d	625	500	750	noted serving size is 250 ml	1
Lithuania	2-3 portions/d	715	610	820	assumes one serving of hard cheese (noted serving size is 40 g) and 1.5 servings of milk	1
Luxembourg	3 portions/d	600			noted serving size is 200 ml	1
Hungary	0.5 l milk (or equivalent) per day is recommended. Consume milk and dairy products every day.	500				1
Malta	2 servings/d	600			noted serving size is 250 ml for milk and 30-40 g for cheese	1
Netherlands	2-3 servings and 40 g cheese per day for both men and women aged 19-50 yr.	775	700	850	noted serving size for milk is 150 ml	1
Austria	3 portions/d. Ideally 2 servings "white" (e.g. yoghurt, cottage cheese, butter milk) and 1 serving "yellow" (cheese).	950			noted serving size is 200 ml for milk and 50-60 g for cheese	1
Poland	At least 2 large glasses of milk or alternatively 1 yoghurt, kefir, buttermilk.	420	420	504	"at least" coded as 20% more as high value	1
Portugal	2-3 servings of dairy	775	650	900	noted serving size is 250 ml and 40 g for cheese	1
Romania	2-3 servings of fresh dairy products	525	420	630	assumes standard serving size	2
Slovenia	2-4 servings (everyday). The daily recommended amount of milk is 4-6 dl or suitable replacements for milk.	500	400	600		1
Slovakia	2 portions of milk or dairy products daily.	500			noted serving size is 250 ml	1
Finland	5-6 dl of liquid milk products and 2-3 slices of cheese daily.	1050	1000	1100		1
Sweden	Depending on what else you eat, cheese for example, 2-5 dl of milk or fermented milk a day is all you need to make sure you get enough calcium.	350	200	500		1
United Kingdom	Have some dairy or dairy alternatives (such as soy drinks); choose lower fat, lower sugar and calcium-fortified options.				too little information for quantitative evaluation	5
Switzerland	3 portions/d	700			noted serving size is 200 ml for milk and 30 g for cheese	1
Iceland	2 glasses, dishes or cans of milk or dairy products a day or 500 ml. Cheese can partly substitute dairy products. One portion of dairy products equals 25 g of cheese.	500				1
Norway	A daily intake of lean dairy products means three portions a day.	630			assumes standard serving size	2
Other WHO Europe:
Region	Milk	value (g/d)			Coding notes	Coding score
	recommendation	mean	low	high
Albania	no recommendation				too little information for quantitative evaluation	5
Bosnia and Herzegovina	no recommendation				too little information for quantitative evaluation	5
Georgia	Milk and dairy products (with reduced amount of fats) 250-300 [g/d]	275	250	300		1
Israel	no recommendation				too little information for quantitative evaluation	5
The former Yugoslav Republic of Macedonia	The recommended amount is 2-3 servings of milk, cheese or yogurt. Low-fat products should be used in order to keep an eye on weight gain.	645.833	516.667	775	noted serving sizes are 1 cup of milk, 25 g of cheese, 1 cup of yogurt, 50 g of tofu or 1 cup of soy milk enriched with calcium.	1
Turkey	Milk, yoghurt, cheese group 2-3 portion per day [figure 2.2] Adults should consume daily 3 portions of milk and dairy products [p.38] A medium sized cup of milk of 240 mL or yoghurt of 200-240 mL or cheese at the size of two matchboxes (averagely 40-60 g) constitutes a portion.	891.667	713.333	1070	uses one serving of cheese and 1-2 servings of milk	1
Asia and Pacific:
Region	Milk	value (g/d)			Coding notes	Coding score
	recommendation	mean	low	high
Afghanistan	no recommendation				too little information for quantitative evaluation	5
Australia	at least two and a half serves of milk, cheese, yoghurt and/or alternatives, mostly reduced fat, is recommended	847.917	770.833	925	notes that alternatives can be consumed; assumes European serving sizes due to cultural similarities	2
Bangladesh	"Take at least one cup (150 ml) milk or one cup (100 ml) milk product such as plain curd or doi" + "Fat free or skim milk is recommended"	165	150	180		1
Cambodia	2-3 servings of calcium-rich foods [1 serving = 100g milk, 40g small fish or 60g tofu)	83.3333	66.6667	100	attributed in proportion	4
China	Eat a variety of dairy products, the intake is equivalent to 300 grams of liquid milk per day.	300				1
Fiji	"Eat body building foods such as dhal, dried peas and beans, peanuts, lean meat, fish and other sea and river foods, lean chicken and duck, eggs, milk, cheese, yoghurt and other low fat dairy products" "in small amounts in at least two meals a day"				too little information for quantitative evaluation	5
India	"Milk which provides good quality proteins and calcium must be an essential item of the diet, particularly for infants, children and women." "Choose low- fat dairy foods in place of regular whole fat dairy foods" 3 x 100 g	300				1
Indonesia	Milk as part of animal food consumed in the form of drinks is recommended especially for pregnant women, nursing mothers and children after one year of age.				too little information for quantitative evaluation	5
Japan	2 SV equiv 200 g [100x2]	200				1
Malaysia	"Consume milk and milk products everyday" "Lower fat alternatives are preferable"*	130			assumes this means one serving per day	3
Mongolia	Consume milk and milk products every day	130			assumes this means one serving per day	3
Nepal	Consume milk or milk products daily	130			assumes this means one serving per day	3
New Zealand	Eat at least 2 servings per day (choose low or reduced-fat options.	462	420	504	uses standard serving size for Europe due to cultural similarities (same as for Australia)	2
Philippines	1 glass	130			uses standard serving size	2
Republic of Korea	1-2 servings/ day	195	130	260	uses standard serving size	2
Sri Lanka	1-2 servings [1 servings = 200ml]. Non fat milk is preferable	300	200	400		1
Thailand	"1 to 2 glasses of milk each day" "Regular intake of soy milk is also advised"	195	130	260	uses standard serving size	2
Viet Nam	Children over 6 months of age and adults are recommended to consume milk and dairy products appropriate to their age.				too little information for quantitative evaluation	5
Latin America and the Caribbean:
Region	Milk	value (g/d)			Coding notes	Coding score
	recommendation	mean	low	high
Antigua and Barbuda	no recommendation				too little information for quantitative evaluation	5
Argentina	Include 3 servings a day of milk, yogurt or cheese...preferably skimmed. milk or yogurt is preferred to cheese. a portion equals a liquid milk rate or a pot of yogurt or a sliced ​​(width of the thumb) of fresh cheese. 800 [500 ml milk] + 30g cheese, from table 29]	800				1
Bahamas	no recommendation				too little information for quantitative evaluation	5
Barbados	no recommendation				too little information for quantitative evaluation	5
Belize	Number of Portions of Food Per Diet: [Foods from Animals] 7 Portions which give 73 calories. Examples: (cooked)- 1 small drumstick; 1 small chicken wing; 1 match box sized piece of Liver; 1/4 cup flaked salted fish; Portions which give 75 calories Examples: (cooked) 1Tbsp boneless goat /beef; ¼ cup Tuna, mackerel (canned) ; 1 large Sardine (oil drained); 1 medium egg, 2Tbs minced meat; 1 small pi…	350			1 cube is about 30 g; 6 categories (beef, pork, poultry, fish, eggs, cheese]	4
Bolivia	2 to 4 servings [1 serving = 200ml milk]	600	400	800		1
Brazil	Milk and plain yoghurt are good sources of proteins, and some vitamins and minerals				too little information for quantitative evaluation	5
Chile	To strengthen your bones, eat low-fat and low-sugar dairy products three times a day.	600			assumes standard serving size	2
Colombia	To favour muscle, bone and teeth health, eat eggs, milk and dairy products daily [5 servings/ day of milk and milk products] For adults and older adults, choose milk and low-dairy products fat. (Skimmed or skimmed).	1000			assumes standard serving size	2
Costa Rica	no recommendation				too little information for quantitative evaluation	5
Cuba	Milk and milk products 1 portion [table p.52] [1 portion = 1 Cup of fluid milk or yogurt (240 g)]	240				1
Dominica	no recommendation				too little information for quantitative evaluation	5
Dominican Republic	consume of at least three servings of dairy a day	600	600	720	assumes standard serving size	2
Ecuador	Let's include animal source foods or legumes in our daily dishes to develop and strengthen our bodies.				too little information for quantitative evaluation	5
El Salvador	Include in your daily diet at least one of the following foods: milk, cheese, curd, cottage cheese or eggs.	200	200	240	assumes standard serving size	3
Grenada	2 Portions Per Day	400			assumes standard serving size	2
Guatemala	Milk and derivatives: included in this group are eggs, yogurt and cheese, of which it is recommended to consume at least 3 times a week at any meal time [1 portion = 1 glass]	114.286	114.286	137.143	combination of foods	3
Guyana	no recommendation				too little information for quantitative evaluation	5
Honduras	Eggs, milk and derivatives: in addition to milk, eggs, yogurt, curd, quesillo, cottage cheese and cheese are included in this group, of which it is recommended to consume at least three times a week at any meal time. Prefer half-fat milk or yogurt (2% fat) or low-fat (less than 1% fat) to reduce the consumption of saturated fat	114.286			combination of foods	3
Jamaica	no recommendation				too little information for quantitative evaluation	5
Mexico	about 500 mL of low-fat or skimmed milk per person per day	500				1
Panama	Consume milk, cheese and lowfat yogurt or skim, they have little fat				too little information for quantitative evaluation	5
Paraguay	Increase daily dairy consumption to 2 cups of milk or yogurt and 1 piece of cheese to maintain strong bones and teeth. [(doc.2)] It is preferable to consume low-fat dairy products (doc.2) [1 serving = 200ml whole milk or 30g cheese (doc.1)]	700				1
Saint Kitts and Nevis	portions per day 4 - 7 [1 portion = 1/2 cup fresh cow's milk]	550	400	700		1
Saint Lucia	no recommendation				too little information for quantitative evaluation	5
Saint Vincent and the Grenadines	4 servings daily [1 serving = 4 ozs fluid milk]	500				1
Uruguay	Without dairy at breakfast it is difficult to reach the three servings we need per day to maintain bone health.	600			assumes standard serving size	2
Venezuela	Milk provides essential nutrients for children, adolescents, pregnant women, nursing mothers and the elderly; It is not indispensable for adults, who can replace it with other foods such as eggs, fish and grains.				too little information for quantitative evaluation	5
Africa:
Region	Milk	value (g/d)			Coding notes	Coding score
	recommendation	mean	low	high
Benin	1-2 servings per day, where 1 serving = 50g cheese, 85g concentrated milk, 125g yogurt, or 20g powdered milk. Dairy products provide protein and calcium. This group of foods includes milk and milk products from different animals. Milk without added sugar is preferable to milk with added sugar. For example, plain yogurt and not sugar (flavoured) yogurt). If milk products are not part of your diety…	438.75	292.5	585		1
Kenya	Drink fresh milk, fermented milk, or yoghurt every day. Use lowfat or skim milk to avoid saturated fat. Use milk and products with little or no added sugar. For children, give full cream milk when possible.	250			assumes 'every day' means one serving per day	3
Namibia	No recommendation				too little information for quantitative evaluation	5
Nigeria	No recommendation				too little information for quantitative evaluation	5
Seychelles	Include 3 portions of milk and milk products every day	750				2
Sierra Leone	No recommendation				too little information for quantitative evaluation	5
South Africa	Have milk, maas, or yogurt every day	250			assumes 'every day' means one serving per day	3
Near East:
Region	Milk	value (g/d)			Coding notes	Coding score
	recommendation	mean	low	high
Iran	Consume milk, cheese, yogurt, and other dairy products every day	1050			uses combination of foods	3
Lebanon	3 servings per day; 1 serving = 240mL milk, 45g white cheese (Fresh cheese), 60g processed cheese, 8 tablespoons labneh, or 1.5 cups low-fat ice cream	1040			uses combination of foods	1
Oman	Mentioned at two instances, once with 1 serving, once with 0.5 serving: Milk & Dairy 1 serving; 1: Milk and dairy: 1 cup equivalent=1 cup milk or yogurt, 45g natural cheese such as cheddar or 60g oz of processed cheese. 2: The recommended amount of the milk group for a 2000kcal diet is about 0.5 servings where 1 cup equivalent = 45g natural cheese or 60 processed cheese.	180	120	240		2
Qatar	Maintain a daily consumption of skimmed or low fat milk and dairy products. Most people meet their calcium requirements by consuming two equivalents per day [1 equivalent =] 1 cup yogurt (low fat or skimmed), 14 tablespoons labneh, 50 grams cheese	733.333			uses combination of foods	1
North America:
Region	Milk	value (g/d)			Coding notes	Coding score
	recommendation	mean	low	high
Canada	Vegetables, fruit, whole grains, and protein foods [including milk and dairy products] should be consumed regularly. Among protein foods, consume plant-based more often.				too little information for quantitative evaluation	5
United States	Fat-free or low-fat dairy, including milk, yogurt, cheese, and/or fortified soy beverages: 2-3 c-eq/day across diet patterns	720	480	720	mean value is for 'healthy us diet'; range for 'healthy mediterranean diet' to 'healthy vegetarian diet'; 1 c-eq = 240 ml; mentions alternatives	1
International:
Region	Milk	value (g/d)			Coding notes	Coding score
	recommendation	mean	low	high
WHO						5
WCRF						5
EAT-Lancet	Although prospective studies have been heterogeneous, overall evidence suggests that among adults, risk of fractures is not substantially reduced with calcium intakes greater than 500 mg/day. One 250 g serving of milk per day contains about 300 mg of calcium. This reference diet contains 718 mg/day of calcium.	250	0	500		1

## Sheet: eggs
NOTES:	If not explicitly stated, the weight of one egg (50 g) is used as serving size. When it is suggested to not eat more than a certain value, then that value is used as mean and high values, and a 20% lower value is used for the lower bound used in the uncertainty analysis. No values were assigned for vague recommendations, such as "include eggs in the diet" or "eat eggs in moderation".
Coding guide:
uncertainty score (low value = low uncertainty)	recommendation	coded as					Example
	general	general					region
1	exact value	exact value					(not used here)
1	range of values	range with mean					Italy
1	value with qualifier	value as mean and 20% increase in high value					Greece
(normally 2)	value but serving size is missing	number of eggs were counted as serving size and coded as (1)					(not used here)
3	eat daily	one serving per day					El Salvador
4	one value across several food groups	assign in proportion to grouping, using serving size for food group of interest					Lithuania
4	eat regularly	range of one serving per week to one serving per day					Nepal
4	increase or decrease intake	increase or decrease by 20% (10-30%)					(not used here)
5	vague qualitative recommendation	no change from baseline intake					Denmark
Standard serving size:	50 g	specified as egg
EU plus Switzerland, Iceland and Norway:
Region	Eggs	Value (g/d)			Coding notes	Coding score
	recommendation	mean	low	high
Belgium-Flanders	Cholesterol-related advice is outdated, but eat no more than 7 eggs a week, otherwise you may increase your risk of diabetes.	50	40	50		1
Belgium-Wallonia	1-2 times/d, alternating between meat, poultry, fish, eggs, pulses, plant-based alternatives.	12.5	8.33333	16.6667	attributed in proportion	4
Bulgaria	Individuals without elevated blood cholesterol can have 1 egg per day, and those with elevated cholesterol have to restrict the intake to half a yolk a day.	50				1
Czechia	no recommendation				too little information for quantitative evaluation	5
Denmark	no recommendation				too little information for quantitative evaluation	5
Germany	Eat eggs in moderation				too little information for quantitative evaluation	5
Estonia	3-4 portions fish, poultry, eggs, meat, and products made from them (0.5 eggs and egg products).	25				1
Ireland	Eggs should be limited to no more than 7 per week.	50	40	50		1
Greece	Up to 4 eggs/ week	28.5714	22.8571	28.5714		1
Spain	No more than 4-5 eggs/ week	32.1429	28.5714	35.7143		1
France	no recommendation				too little information for quantitative evaluation	5
Croatia	No limit for healthy, young, physically active people, but adults and old people should not consume more than 3-4 eggs/ week.	25	21.4286	28.5714		1
Italy	2-4 per week, distributed on different days.	25.7143	17.1429	34.2857	stated serving size is 60 g	1
Cyprus	Up to 3 eggs/ week	21.4286	17.1429	21.4286		1
Latvia	Cholesterol: It is not advisable to limit the consumption of eggs because they are valuable as a nutritional source.				too little information for quantitative evaluation	5
Lithuania	2-3 portions of meat, fish, eggs, pulses, nuts. Up to 80 g (cooked weight) per day of cooked meat (i.e. 3 matchbox-sized pieces).	25	20	30	amount assigned in proportion to grouping	4
Luxembourg	no recommendation				too little information for quantitative evaluation	5
Hungary	no recommendation				too little information for quantitative evaluation	5
Malta	2-4 eggs per week	21.4286	14.2857	28.5714		1
Netherlands	4 yr and older: 2-3 eggs/ week	17.8571	14.2857	21.4286		1
Austria	Up to 3/week	21.4286	17.1429	21.4286		1
Poland	Meat can also be replaced with eggs.				too little information for quantitative evaluation	5
Portugal	1.5-4.5 servings of meat/fish/eggs/other source of protein per day.	37.5	18.75	56.25	amount assigned in proportion to grouping	4
Romania	4 per week.	28.5714				1
Slovenia	1-2 times a week we recommend a meat-free day, which should include dairy products, eggs, legumes or leguminous products.	10.7143	7.14286	14.2857		3
Slovakia	In moderation. Choose a variety of proteins, which include fish, lower-fat meat and poultry, eggs, beans and peas, soy products and natural seeds and unsalted mixed nuts.				too little information for quantitative evaluation	5
Finland	2-3 per week	17.8571	14.2857	21.4286		1
Sweden	Prefer chicken or egg, in various forms, to red and processed meat.				too little information for quantitative evaluation	5
United Kingdom	no recommendation				too little information for quantitative evaluation	5
Switzerland	no recommendation				too little information for quantitative evaluation	5
Iceland	no recommendation				too little information for quantitative evaluation	5
Norway	no recommendation				too little information for quantitative evaluation	5
Other WHO Europe:
Region	Eggs	Value (g/d)			Coding notes	Coding score
	recommendation	mean	low	high
Albania	no recommendation				too little information for quantitative evaluation	5
Bosnia and Herzegovina	eggs are recommended in the amount of 3-4 per week	25	21.4286	28.5714		1
Georgia	no recommendation				too little information for quantitative evaluation	5
Israel	no recommendation				too little information for quantitative evaluation	5
The former Yugoslav Republic of Macedonia	no recommendation				too little information for quantitative evaluation	5
Turkey	Healthy individuals may consume eggs 3-4 times a week on the days they do not consume meat and patients of cardiovascular diseases may consume eggs 1-2 times a week. [Appendix 2.1.4.] 2.5 portions per week [1 portion =] 2 small eggs or 100g	35.7143	14.2857	57.1429		1
Asia and Pacific:
Region	Eggs	Value (g/d)			Coding notes	Coding score
	recommendation	mean	low	high
Afghanistan	Eat lean meat, poultry, fish, eggs and dairy products.				too little information for quantitative evaluation	5
Australia	Minimum recommended number of serves of lean meats, poultry, fish, eggs, tofu, nuts and seeds, and legumes/beans per day is 3	23.5714	21.4286	25.7143	attributed in proportion	4
Bangladesh	2 to 3 eggs per week	17.8571	14.2857	21.4286		1
Cambodia	4 servings of "protein-rich foods" [1 serving = 20g meat, 30g fish, 1 egg or 60g mungbean]	50				4
China	It is recommended to eat 280~525 grams of fish per week, 280~525 grams of livestock and poultry meat, 280~350 grams of eggs, and the average daily intake of fish, poultry, eggs and lean meat is 120~200 grams.	45	40	50		1
Fiji	"Eat body building foods such as dhal, dried peas and beans, peanuts, lean meat, fish and other sea and river foods, lean chicken and duck, eggs, milk, cheese, yoghurt and other low fat dairy products" "in small amounts in at least two meals a day"				too little information for quantitative evaluation	5
India	Egg has several important nutrients but is high in cholesterol. Limit the consumption to 3 eggs/ week. However, egg white may be consumed in good amounts.	21.4286	17.1429	21.4286		1
Indonesia	no recommendation					5
Japan	no recommendation					5
Malaysia	Consume meat, poultry and eggs moderately				too little information for quantitative evaluation	5
Mongolia	no recommendation					5
Nepal	Eat pulses, fish, poultry, eggs and a little meat regularly.	28.5714	7.14286	50	assumes 'regularly' means once a week to once a day	4
New Zealand	Eat at least 2 servings of legumes, nuts or seeds a day OR Eat at least 1 serving of fish and other seafood, eggs, poultry or red meat a day.	13.75	12.5	15	attributed in proportion	4
Philippines	1 piece [1 egg]	50				1
Republic of Korea	Meat, Fish, Eggs & Beans 3-4 servings/day	43.75	37.5	50		1
Sri Lanka	For a healthy & physically very active adult or child, having an egg a day gives a great health benefit	50				1
Thailand	2 to 3 eggs per week	17.8571	14.2857	21.4286		1
Viet Nam	no recommendation				too little information for quantitative evaluation	5
Latin America and the Caribbean:
Region	Eggs	Value (g/d)			Coding notes	Coding score
	recommendation	mean	low	high
Antigua and Barbuda	no recommendation				too little information for quantitative evaluation	5
Argentina	include eggs: 25 [from table 29]	25				1
Bahamas	no recommendation				too little information for quantitative evaluation	5
Barbados	no recommendation				too little information for quantitative evaluation	5
Belize	Number of Portions of Food Per Diet: [Foods from Animals] 7 Portions which give 73 calories. Examples: (cooked)- 1 small drumstick; 1 small chicken wing; 1 match box sized piece of Liver; 1/4 cup flaked salted fish; Portions which give 75 calories Examples: (cooked) 1Tbsp boneless goat /beef; ¼ cup Tuna, mackerel (canned) ; 1 large Sardine (oil drained); 1 medium egg, 2Tbs minced meat; 1 small pi…	58.3333			attributed in proportion to 6 categories (beef, pork, poultry, fish, eggs, cheese]	4
Bolivia	It is recommended to consume 2 to 3 eggs per week	17.8571	14.2857	21.4286		1
Brazil	[7.5 servings/ day of Meats, eggs and dried legumes]	50			assumes one portion is egg (otherwise very high value)	4
Chile	no recommendation					5
Colombia	Consume one egg a day	50				1
Costa Rica	you can consume one egg a day	50				1
Cuba	Consume moderately due to its high cholesterol content. Meat, poultry, fish, eggs and beans 3 portions [table p.52] [1 portion = 3 tablespoons of meat or organ meats (30g); 1 small bird thigh, 1/2fish]	30			attributed in proportion	4
Dominica	no recommendation					5
Dominican Republic	Consume at least one time of food, [presumably per day] products of animal origin low in fat, such as beef and pork lean, chicken without skin, fish, egg, and legumes	8.33333			attributed in proportion	4
Ecuador	Let's include animal source foods or legumes in our daily dishes to develop and strengthen our bodies.				too little information for quantitative evaluation	5
El Salvador	Include in your daily diet at least one of the following foods: milk, cheese, curd, cottage cheese or eggs.	50			assumes "daily" means one serving a day	3
Grenada	Foods from Animals: 5 Portions of Food Per Day [1 portion = 1 small drumstick, 1/4 cup canned tuna]	50				4
Guatemala	The egg can be consumed daily, especially in childhood and adolescence	50			assumes "daily" means one serving a day	3
Guyana	no recommendation				too little information for quantitative evaluation	5
Honduras	Eggs, milk and derivatives: in addition to milk, eggs, yogurt, curd, quesillo, cottage cheese and cheese are included in this group, of which it is recommended to consume at least three times a week at any meal time.	21.4286	21.4286	25.7143		3
Jamaica	no recommendation				too little information for quantitative evaluation	5
Mexico	no recommendation				too little information for quantitative evaluation	5
Panama	no recommendation				too little information for quantitative evaluation	5
Paraguay	2 to 3 times a week [from diagram (doc.2)]	17.8571	14.2857	21.4286		1
Saint Kitts and Nevis	7 portions of Foods from Animals [1 portion = (cooked)- 1 small drumstick; 1 small wing; 2 small chicken necks; 1 matchbox size piece of Liver; 1 flying Fish; 1/4cup flaked salted fish]	58.3333			attributed in proportion to 6 categories (beef, pork, poultry, fish, eggs, cheese]	4
Saint Lucia	no recommendation				too little information for quantitative evaluation	5
Saint Vincent and the Grenadines	4-7 servings daily [1 serving = 2 ozs cooked lean meat, fresh fish, 1 oz dried salted fish, hard cheese, 3 ozs cooked chicken, 1 egg]	55	40	70	attributed in proportion	4
Uruguay	no recommendation				too little information for quantitative evaluation	5
Venezuela	no recommendation				too little information for quantitative evaluation	5
Africa:
Region	Eggs	Value (g/d)			Coding notes	Coding score
	recommendation	mean	low	high
Benin	no recommendation				too little information for quantitative evaluation	5
Kenya	Eat lean meat, fish and seafood, poultry, insects, or eggs at least twice a week	2.85714	2.85714	3.42857	too little information for quantitative evaluation	5
Namibia	no recommendation				too little information for quantitative evaluation	5
Nigeria	no recommendation				too little information for quantitative evaluation	5
Seychelles	no recommendation				too little information for quantitative evaluation	5
Sierra Leone	Eat at least one of the following, i.e. fish, poultry, meat, milk, or eggs every day	10	10	12	attributed in proportion	4
South Africa	Approximately four eggs per week.	28.5714				1
Near East:
Region	Eggs	Value (g/d)			Coding notes	Coding score
	recommendation	mean	low	high
Iran	Include meats, preferably chicken and fish (with skin removed) as well as eggs in your diet				too little information for quantitative evaluation	5
Lebanon	5 to 6.5 servings per day; includes meat, eggs, legumes, nuts, and seeds. 1 serving = 30g. Eat lean red meat and poultry when possible	34.5	30	39	attributed in proportion	4
Oman	Consume fish, poultry, eggs, or lean meat. Make sure to include fish, nuts, and seeds. Recommendation is 100g/day for men, 80g/day for women	22.5			attributed in proportion	4
Qatar	no recommendation				too little information for quantitative evaluation	5
North America:
Region	Eggs	Value (g/d)			Coding notes	Coding score
	recommendation	mean	low	high
Canada	Vegetables, fruit, whole grains, and protein foods [including eggs] should be consumed regularly. Among protein foods, consume plant-based more often.				too little information for quantitative evaluation	5
United States	Meats, poultry, eggs: 26 oz-eq/wk in us/mediterranean diet pattern to 3 oz/wk (only eggs) in vegetarian diet pattern	12.1429			uses value from veg diet pattern to separate food groups; 3 oz = 85 g	1
International:
Region	Eggs	Value (g/d)			Coding notes	Coding score
	recommendation	mean	low	high
WHO	no recommendation					5
WCRF	no recommendation					5
EAT-Lancet	We have used an intake of eggs at about 13 g/day, or about 1·5 eggs per week, for the reference diet, but higher intake might be beneficial for low-income populations with poor dietary quality.	13	0	25		1

## Sheet: sugar
NOTES:	If not explicitly stated, then 10% of energy intake is taken to be 50 g (in line with WHO recommendations). Recommendations to moderate or reduce sugar intake are coded as 20% (10-30%) reductions, whereas recommendations to limit without specifying to what level are coded as keeping at baseline levels. Suggested max values are coded as mean and high values of the uncertainty analysis, and a 20% r…
Coding guide:
uncertainty score (low value = low uncertainty)	recommendation	coded as					Example
	general	general					region
1	exact value	exact value
1	range of values	range with mean					Philippines
1	value with qualifier	value as mean and 20% increase in high value					Estonia
2	value but serving size is missing	value combined with standard serving size
3	eat daily	one serving per day
4	one value across several food groups	assign in proportion to grouping, using serving size for food group of interest
4	eat regularly OR multiple times a week	range of one serving per week to one serving per day
4	increase or decrease intake	increase or decrease by 20% (10-30%), or by value noted					Bulgaria
4	limit, eat on occasion, etc	adjust to WHO recommendation (50 g)					Greece
5	vague qualitative recommendation	no change from baseline intake					France
Standard serving size:	10% energy intake (50 g)
EU plus Switzerland, Iceland and Norway:
Region	Sugar	Value (g/d)			Coding notes	Coding score	Coded
	recommendation	mean	low	high			(yes/no)
Belgium-Flanders	Swap sweet for savoury. Prefer sweetness in its purest form (bananas, strawberries, kiwis) and bread spread based on 100% nuts instead of jams, syrup, honey. Eat as little as possible ultra-processed foods high in sugar, fat or salt.	50				4	yes
Belgium-Wallonia	Products with added sugars to be consumed only occasionally, unless within acceptable levels.	50				4	yes
Bulgaria	Limit/reduce the consumption of sugar and avoid sugar-containing soft drinks.	-0.2	-0.3	-0.1		4	yes
Czechia	Reduce the consumption of simple sugars to max. 10% of total energy (in slightly active adults about 60 g per day).	60	48	60		1	yes
Denmark	Eat less sugar. Limit the intake of sugar, particularly from soft drinks, confectionery, and cakes. Most people may halve the consumption of candy, soda, juice, ice cream, and cakes.	-0.5				4	yes
Germany	Sugar only occasionally and in moderation.	50				4	yes
Estonia	Added sugar: max. 10% daily energy, ideally ≤5%.	50	25	50		1	yes
Ireland	Eat sparingly. Limit foods and drinks high in sugar and eat them only in small amounts.	50				4	yes
Greece	Limit added sugar intake. Avoid beverages, commercial juices, energy drinks and non-alcoholic drinks with added sugars. Consume sweets occasionally and in moderation.	50				4	yes
Spain	Intention to launch a campaign to reduce sugar consumption, recommending a maximum consumption of 50 g of added sugars per day as indicated by the World Health Organization.	50	40	50		1	yes
France	No recommendation				too little information for quantitative evaluation	5	no
Croatia	Limit sugar intake.	50				4	yes
Italy	Simple sugars should make up max. 10-15% of daily calories intake, corresponding to 56-84 g of sugar for an average diet of 2,100 kcal.	74.5	56	84		1	yes
Cyprus	Should not exceed 10% of total daily energy intake.	50	40	50		1	yes
Latvia	Consumption of sugar should not exceed 10 % of daily energy or 50 g.	50	40	50		1	yes
Lithuania	The World Health Organization recommends that sugar makes up max. 10% of daily energy intake.	50	40	50		1	yes
Luxembourg	To be enjoyed, but not on a daily basis. Enjoy sugar in small quantities.	50				4	yes
Hungary	Cut down on sugar.	-0.2	-0.3	-0.1		4	yes
Malta	Less than 25 grams or 6 teaspoons a day.	25	20	25		1	yes
Netherlands	Minimise consumption of sugar-containing beverages. Limit consumption of foods with too much sugar.	50				4	yes
Austria	Eat sugar rarely. Reduce the consumption of sugar gradually. Prefer drinks/foods with reduced sugar content. Pay attention to products with added sugars (e.g. fruit yoghurt).	-0.2	-0.3	-0.1		4	yes
Poland	Avoid sugar and sweets - substitute with fruits and nuts.	50				4	yes
Portugal	Reduce consumption of sugar.	-0.2	-0.3	-0.1		4	yes
Romania	Moderate sugar intake.	-0.2	-0.3	-0.1		4	yes
Slovenia	Added sugars should not exceed 5-10% of daily energy intake, or no more than 3 teaspoons per 1,000 kcal/day.	50	0.25	0.5		1	yes
Slovakia	Avoid consuming a lot of foods or drinks with added sugar.	0.5				4	yes
Finland	Max. 10 E% of added sugars	50	40	50		1	yes
Sweden	Less sugar! Hold back on the sweets, pastries, ice creams and other products containing lots of sugar. Cut back on sweet drinks in particular.	-0.2	-0.3	-0.1		4	yes
United Kingdom	Cut down on added sugar.	-0.2	-0.3	-0.1		4	yes
Switzerland	Consumption of sugars should be not exceed >10% of the daily energy intake.	50	40	50		1	yes
Iceland	Less added sugar. Drink little or no soda or soft drinks and eat sweets, cakes, biscuits, and ice cream sparingly. Rather eat nuts, seeds and fruits. Not included in FBDG but in a background document not intended for the public: Max. 10 E% of addded sugars	-0.2	-0.3	-0.1		4	yes
Norway	Limit the intake of added sugar to less than 10 energy percent.	50	40	50		1	yes
Other WHO Europe:
Region	Sugar	Value (g/d)			Coding notes	Coding score	Coded
	recommendation	mean	low	high			(yes/no)
Albania	Choose food with low sugar content and do not use too much sugar. Limit your consumption of sweet beverages and desserts.	50				4	yes
Bosnia and Herzegovina	sugars are to be consumed only in small quantities	50				4	yes
Georgia	Choose foods with low content of sugar, limit consumption of sweets. Sweet drinks replace by sufficient amount of non-sweet liquids, e.g. boiled water. 20-25 [g/d, table p.3]	22.5	20	25		1	yes
Israel	no recommendation				too little information for quantitative evaluation	5	no
The former Yugoslav Republic of Macedonia	Limit your consumption of highly processed foods and beverages high in sugar and fat.	50				4	yes
Turkey	Energy coming from sugar should not exceed 10% and should preferably be less than 5% of the daily energy income	50	25	50		1	yes
Asia and Pacific:
Region	Sugar	Value (g/d)			Coding notes	Coding score	Coded
	recommendation	mean	low	high			(yes/no)
Afghanistan	Reduce sugar intake and avoid sweet carbonated beverages.	-0.2	-0.3	-0.1		4	yes
Australia	Limit intake of foods and drinks containing added sugars	0.5				4	yes
Bangladesh	Take less sugar, sweets or sweetened drinks "Less than 10% of total energy should be provided from free sugars."	50	40	50		1	yes
Cambodia	no recommendation				too little information for quantitative evaluation	5	no
China	It is recommended that the daily intake of sugar should not exceed 50 grams, preferably below 25 grams.	50	25	50		1	yes
Fiji	"Use less sugar in tea, coffee, or other drinks. If you add more than one teaspoon of sugar to each drink, try to cut down gradually."	-0.2	-0.3	-0.1		4	yes
India	"Minimize the use of processed foods rich in salt, sugar and fats" 5x5g [total/day]	25				1	yes
Indonesia	Limit consumption of sugar, salt and fat	50				4	yes
Japan	no recommendation				too little information for quantitative evaluation	5	no
Malaysia	"Eat foods low in sugar" "Drink beverages low in sugar"	50				4	yes
Mongolia	Choose and prepare foods and beverages with little added sugar and salt.	50				4	yes
Nepal	Consume less sugar, sweets and sweetened drinks.	-0.2	-0.3	-0.1		4	yes
New Zealand	Limit "Drinks and foods with added sugar"	50				4	yes
Philippines	5-8 tsps [5g]	32.5	25	40		1	yes
Republic of Korea	<10%	50	40	50		1	yes
Sri Lanka	Take less sugar, sweets or sweetened drinks	-0.2	-0.3	-0.1		4	yes
Thailand	Avoid sweet and salty foods, <10%	50	40	50		1	yes
Viet Nam	no recommendation				too little information for quantitative evaluation	5	no
Latin America and the Caribbean:
Region	Sugar	Value (g/d)			Coding notes	Coding score	Coded
	recommendation	mean	low	high			(yes/no)
Antigua and Barbuda	Reduce the intake of foods and drinks that are high in sugars and fats	-0.2	-0.3	-0.1		4	yes
Argentina	Limit the consumption of sugary drinks and foods with a high fat, sugar and salt content. <10% [from table p.103]	50	40	50		1	yes
Bahamas	As often as possible, choose foods with less sugar	-0.2	-0.3	-0.1		4	yes
Barbados	Choose Foods and Beverages with Less Added Sugar Every Day	-0.2	-0.3	-0.1		4	yes
Belize	Number of Portions of Food Per Diet: [Sugars & Sweeteners] 7 tsp	35				1	yes
Bolivia	Sucrose: <10%, except when you need to increase density energetic diet	50	40	50		1	yes
Brazil	Use oils, fats, salt, and sugar in small amounts for seasoning and cooking foods and to create culinary preparations	50				4	yes
Chile	If you want to maintain a healthy weight, avoid eating sugar, sweets, sugar-sweetened juices and beverages.	50				4	yes
Colombia	To maintain a healthy weight, reduce the consumption of packaged products, fast foods, soft drinks and sweetened drinks. [3 servings/ day of sugars, 1 serving = 55g of panela]	142.56			assumes 86.4 g of sugar in 100 g panela	1	yes
Costa Rica	consume no more than 6 teaspoons of sugar per day in your drinks and preparations.	30	24	30		1	yes
Cuba	Sugar and sweets 2-4 portions [1 portion = 1 tbsp sugar (12 g);]	36	24	48		1	yes
Dominica	Choose less sweet foods and drinks.	-0.2	-0.3	-0.1		4	yes
Dominican Republic	Decrease the consumption of simple carbohydrates.	-0.2	-0.3	-0.1		4	yes
Ecuador	By consuming less sugar, salt and fats, we avoid diabetes, high blood pressure and obesity.	-0.2	-0.3	-0.1		4	yes
El Salvador	Avoid the consumption of sugary foods and beverages, fried foods, sausages, sweets, fast foods and canned	50				4	yes
Grenada	no recommendation				too little information for quantitative evaluation	5	no
Guatemala	should be consumed in small quantities	50				4	yes
Guyana	no recommendation				too little information for quantitative evaluation	5	no
Honduras	must be consumed in small quantities	50				4	yes
Jamaica	Reduce intake of sugary foods and drinks. <10%	50	40	50		1	yes
Mexico	the consumption of sugars must not exceed 10% of the daily caloric requirement [from table]	50	40	50		1	yes
Panama	avoid sodas, cold drinks and sugary drinks	50				4	yes
Paraguay	Consume less sweets, gas and sugary drinks to take care of your health (doc.3)	-0.2	-0.3	-0.1		4	yes
Saint Kitts and Nevis	Recommended portions per day 5 –8 [of] Sugars and Sweeteners [1 portion = 1 teaspoon sugar, 1 teaspoon honey, 2 tablespoons jam/ jelly]	32.5	25	40		1	yes
Saint Lucia	Choose less beverages and packaged foods with added sugar	-0.2	-0.3	-0.1		4	yes
Saint Vincent and the Grenadines	5-8 servings daily [of] sugars and sweetners [1 serving = 1 tsp sugar, 4g]	26	20	32		1	yes
Uruguay	It is recommended that sugar consumption be less than 10% of daily calories	50	40	50		1	yes
Venezuela	no recommendation				too little information for quantitative evaluation	5	no
Africa:
Region	Sugar	Value (g/d)			Coding notes	Coding score	Coded
	recommendation	mean	low	high			(yes/no)
Benin	Consume sweetened beverages with moderation. These drinks don't contain anything except sugar and can lead to obesity and diabetes.	50				4	yes
Kenya	Sugars provide energy. Should be used sparingly.	50				4	yes
Namibia	no recommendation				too little information for quantitative evaluation	5	no
Nigeria	no recommendation				too little information for quantitative evaluation	5	no
Seychelles	Consume sugar, sugary foods and sugary drinks in minimal amounts	50				4	yes
Sierra Leone	Use sugars and foods and drinks made with sugar in moderation. "The WHO guideline recommends that adults and children reduce their daily intake of sugars to less than 10 percent of their total energy intake from added sugars. A further reduction to below five percent (or 25g) per day would provide additional health benefits.	50	25	50		1	yes
South Africa	Use sugar and foods and drinks high in sugar sparingly	50				4	yes
Near East:
Region	Sugar	Value (g/d)			Coding notes	Coding score	Coded
	recommendation	mean	low	high			(yes/no)
Iran	Reduce consumption of sugar, sweet foods and beverages, and soft drinks	-0.2	-0.3	-0.1		4	yes
Lebanon	Limit consumption of sugar. Less than 10 teaspoons of added sugar per day (<10% of total energy))	50	40	50		1	yes
Oman	Free sugars should not exceed 10% of total calories in the diet.	50	40	50		1	yes
Qatar	Limit sugar. Limit sweetened food. Avoided sweetened beverages.	50				4	yes
North America:
Region	Sugar	Value (g/d)			Coding notes	Coding score	Coded
	recommendation	mean	low	high			(yes/no)
Canada	Less than 10% of total energy intake	50	40	50		1	yes
United States	Consume less than 10 percent of calories per day from added sugars	50	40	50		1	yes
International:
Region	Sugar	Value (g/d)			Coding notes	Coding score	Coded
	recommendation	mean	low	high			(yes/no)
WHO	Limiting intake of free sugars to less than 10% of total energy intake (2, 3) is part of a healthy diet. A further reduction to less than 5% of total energy intake is suggested for additional health benefits (3).	50	30	50		1	yes
WCRF	Limit sugar-sweetened drinks	50				4	yes
EAT-Lancet	Because sugar has no nutritional value and adverse metabolic effects, we use a limit of 31 g/person per day of all sweeteners, or less than 5% of energy.	31	0	31		1	yes

[truncated: 4 more sheets: whole_grains, processed_meat, weight, fats]
