# Supplementary material for: The healthiness and sustainability of national and global food based dietary guidelines: modelling study
Source: BMJ. 2020 Jul 15;370:m2322. doi: 10.1136/bmj.m2322 (PMC7362232; doi:10.1136/bmj.m2322)
Supplement: Supplementary file 3 — Supplementary information: Excel spreadsheet with overview of country level results [file sprm054404.ww3.xlsx]

## Sheet: Notes
Reference:
Springmann, M, Spajic, L, Clark, MA, Poore, J, Hertforth, A, Webb, P, Rayner, M, Scarborough, P. The healthiness and sustainability of national and global food-based dietary guidelines: modelling study. The BMJ, 2020. http://dx.doi.org/10.1136 bmj.m2322
Notes:
This spreadsheet contains an overview of the country-level results.
Details on the coding of national dietary guidelines, including uncertainty scores, are available in a supplementary datafile at:
http://dx.doi.org/10.1136 bmj.m2322
Additional details, including consumption data, uncertainty intervals, and results for specific risk factors and food groups is available at:
https://doi.org/10.5287/bodleian:mz8MpewdD
Tabs:
> Regions: regional classification
> Adherence: overview of adherence to dietary guidelines
> Health: overview of health analysis
> Environment: overview of environmental analysis
> Global targets: overview of adherence to global health and environmental targets

## Sheet: Regions
Regions by FAO classification (regions without FBDGs are denoted by their ISO3 codes):
EU plus Switzerland, Iceland and Norway:
Region
Name	ISO code
Belgium	BEL
Bulgaria	BGR
Czechia	CZE
Denmark	DNK
Germany	DEU
Estonia	EST
Ireland	IRL
Greece	GRC
Spain	ESP
France	FRA
Croatia	HRV
Italy	ITA
Cyprus	CYP
Latvia	LVA
Lithuania	LTU
Luxembourg	LUX
Hungary	HUN
Malta	MLT
Netherlands	NLD
Austria	AUT
Poland	POL
Portugal	PRT
Romania	ROU
Slovenia	SVN
Slovakia	SVK
Finland	FIN
Sweden	SWE
United Kingdom	GBR
Switzerland	CHE
Iceland	ISL
Norway	NOR
Other WHO Europe:
Region
Name	ISO code
Albania	ALB
Bosnia and Herzegovina	BIH
Georgia	GEO
Israel	ISR
The former Yugoslav Republic of Macedonia	MKD
Turkey	TUR
Asia and Pacific:
Region
Name	ISO code
Afghanistan	AFG
Australia	AUS
Bangladesh	BGD
Cambodia	KHM
China	CHN
Fiji	FJI
India	IND
Indonesia	IDN
Japan	JPN
Malaysia	MYS
Mongolia	MNG
Nepal	NPL
New Zealand	NZL
Philippines	PHL
Republic of Korea	KOR
Sri Lanka	LKA
Thailand	THA
Viet Nam	VNM
Latin America and the Caribbean:
Region
Name	ISO code
Antigua and Barbuda	ATG
Argentina	ARG
Bahamas	BHS
Barbados	BRB
Belize	BLZ
Bolivia	BOL
Brazil	BRA
Chile	CHL
Colombia	COL
Costa Rica	CRI
Cuba	CUB
Dominica	DMA
Dominican Republic	DOM
Ecuador	ECU
El Salvador	SLV
Grenada	GRD
Guatemala	GTM
Guyana	GUY
Honduras	HND
Jamaica	JAM
Mexico	MEX
Panama	PAN
Paraguay	PRY
Saint Kitts and Nevis	KNA
Saint Lucia	LCA
Saint Vincent and the Grenadines	VCT
Uruguay	URY
Venezuela	VEN
Africa:
Region
Name	ISO code
Benin	BEN
Kenya	KEN
Namibia	NAM
Nigeria	NGA
Seychelles	SYC
Sierra Leone	SLE
South Africa	ZAF
Near East:
Region
Name	ISO code
Iran	IRN
Lebanon	LBN
Oman	OMN
Qatar	QAT
North America:
Region
Name	ISO code
Canada	CAN
United States	USA
International:
Region
Name	ISO code
WHO	WHO
EAT-Lancet	EAT

## Sheet: Adherence
Consumption analysis:
Example question: How many of the eight recommendation of its food-based dietary guidelines that were analysed does the UK fulfill?
Example answer: The UK fulfills none of the recommendations of its food-based dietary guidelines [Region: GBR; Food group: total; Diet scenario: NDG]
Measure: analysis of how many out of eight dietary recommendations are currently fulfilled
Diet scenarios: diet scenarios, including diets in line with national dietary guidelines (NDG), and with the recommendations of the WHO (WHO), and the EAT-Lancet Commission on Healthy Diets from Sustainable Food Systems (EAT)
Food Group: food groups, including whole grains, fruits and vegetables (fruit veg), legumes, nuts and seeds (nut seeds), refined sugar (sugar), unprocessed red meat (beef, lamb, pork; unprc red meat), processed meat (prc meat), and fish
Region: countries whose dietary guidelines are universally adopted in the sustainability test; impacts for aggregated regions are calculated as the average impacts from universally adopting the guidelines in the constituent countries that make up the region. The aggregates include all countries with national dietary guidelines (all-NDG), those in Europe (EURO), Latin America and the Caribbean (LA…
Number of food-based dietary recommendations that national diets adhere to by country, recommendation, and dietary guideline:
Region / country	NDG
	total	whole grains	fruit veg	legumes	nuts seeds	sugar	unprc red meat	prc meat	fish
all-NDG		23	16	1	5	13	17	8	24
EURO		5	7		2	5	2	2	8
LACA		7	3	1	1	1	8	1	5
ASPA		6	3		1	4	4	3	9
AFRI		3			1	3	3	1	1
NEEA		1	3					1	1
NOAM		1
AFG
AGO
ALB	1		1
ARE
ARG	0
ARM
ATG
AUS	2				1				1
AUT	1		1
AZE
BEL	1								1
BEN	3	1			1	1
BFA
BGD	4					1	1	1	1
BGR	0
BHS
BIH	2		1			1
BLR
BLZ	3		1		1		1
BOL	1					1
BRA	0
BRB	2	1							1
BRN
BWA
CAF
CAN	1	1
CHE	0
CHL	1								1
CHN	2		1			1
CIV
CMR
COG
COL	2	1					1
CPV
CRI	2						1		1
CUB	1		1
CYP	0
CZE	0
DEU	1	1
DJI
DMA	1	1
DNK	0
DOM	2	1	1
DZA
ECU
EGY
ESP	2				1	1
EST	0
ETH
FIN	0
FJI	0
FRA	1								1
FSM
GAB
GBR	0
GEO	2						1	1
GHA
GIN
GMB
GNB
GRC	2	1				1
GRD	1						1
GTM	0
GUY
HND	0
HRV	1								1
HTI
HUN	0
IDN	4	1				1	1	1
IND	2						1	1
IRL	0
IRN	1		1
IRQ
ISL	2	1							1
ISR
ITA	1					1
JAM	1	1
JOR
JPN	1	1
KAZ
KEN	1					1
KGZ
KHM	1	1
KIR
KNA	3	1					1		1
KOR	3	1	1						1
KWT
LAO
LBN	2	1	1
LBR
LCA	0
LKA	2						1		1
LSO
LTU	1								1
LUX	1		1
LVA	0
MAR
MDA
MDG
MDV
MEX	1						1
MKD	2		1				1
MLI
MLT	2				1				1
MMR
MNE
MNG	2					1			1
MOZ
MRT
MUS
MWI
MYS	2	1							1
NAM	3	1					1	1
NER
NGA	1						1
NIC
NLD	2	1							1
NOR	1								1
NPL
NZL	2		1						1
OMN	3		1					1	1
PAK
PAN	0
PER
PHL	2	1							1
POL	0
PRK
PRT	1	1
PRY	1			1
ROU	1		1
RUS
RWA
SAU
SDN
SEN
SLB
SLE	4	1				1	1		1
SLV	2						1		1
SRB
STP
SUR
SVK	0
SVN	1					1
SWE	0
SWZ
TCD
TGO
THA	1								1
TJK
TKM
TLS
TTO
TUN
TUR	2		1					1
TZA
UGA
UKR
URY	0
USA	0
UZB
VCT	3	1					1	1
VEN
VNM
VUT
WSM
YEM
ZAF	0
ZMB
ZWE

## Sheet: Health
Health analysis:
Example question: What would be the health impacts if national diets were in line with the country's national dietary guidelines, or in line with global dietary guidelines?
Example answer: Adoption of national dietary guidelines would be associated with reduction in premature mortality of about 15% on average across countries with such guidelines. Adoption of WHO recommendations would be associations with similar reductions in premature mortality, whilst adoption of the EAT-Lancet Commission's recommendations would be associated with reductions of about 20%. [Parame…
Measure: absolute values in 2010 (abs), percentage changes relative to baseline consumption in 2010 (pct)
Parameter: number of avoided deaths in those aged 20 and older (in thousands, deaths_avd), avoided premature deaths between the ages 30 and 69 (in thousands, deaths_avd_prm), and percentage changes in the number of deaths in those age brackets (%deaths_avd/all; %deaths_avd_prm/all)
Diet scenarios: diet scenarios, including benchmark diets (BMK), diets in line with national dietary guidelines (NDG), and with the recommendations of the WHO (WHO), the EAT-Lancet Commission on Healthy Diets from Sustainable Food Systems (EAT), and with more specialised diets that are also in line with the latter (pescatarian, PSC; vegetarian, VEG; vegan, VGN)
Region: countries whose dietary guidelines are universally adopted in the sustainability test; impacts for aggregated regions are calculated as the average impacts from universally adopting the guidelines in the constituent countries that make up the region. The aggregates include all countries with national dietary guidelines (all-NDG), those in Europe (EURO), Latin America and the Caribbean (LA…
Health impacts of adopting national and global dietary guidelines by region, diet scenario, in terms of number of avoided deaths and percentage reduction in mortality:
Region / country	NDG				WHO				EAT				PSC				VEG				VGN
	deaths avd	deaths avd prm	%deaths avd/all	%deaths avd prm /all	deaths avd	deaths avd prm	%deaths avd/all	%deaths avd prm /all	deaths avd	deaths avd prm	%deaths avd/all	%deaths avd prm /all	deaths avd	deaths avd prm	%deaths avd/all	%deaths avd prm /all	deaths avd	deaths avd prm	%deaths avd/all	%deaths avd prm /all	deaths avd	deaths avd prm	%deaths avd/all	%deaths avd prm /all
all-NDG	5126.52	2112.25	14.4491	14.651	5175.3	2134.73	14.5866	14.8069	6944.72	2834.27	19.5738	19.6591	7209.41	2955.6	20.3198	20.5007	7341.39	3036.06	20.6918	21.0587	7755.39	3220.29	21.8586	22.3366
EURO	929.516	253.359	16.4425	17.2356	922.974	254.195	16.3267	17.2925	1246.35	340.639	22.047	23.1731	1272.76	351.342	22.5141	23.9012	1295.74	364.717	22.9208	24.8112	1339.93	382.875	23.7024	26.0464
LACA	498.755	215.8	18.2189	18.2453	494.399	219.146	18.0598	18.5281	635.457	284.196	23.2125	24.0279	648.102	291.32	23.6744	24.6302	649.848	294.484	23.7381	24.8977	664.078	302.522	24.258	25.5773
ASPA	2999.15	1374.41	13.5793	14.3071	3075.15	1399.95	13.9234	14.5729	4179.84	1868.72	18.9252	19.4527	4386.17	1961.22	19.8594	20.4155	4479.43	2014.55	20.2816	20.9707	4804.34	2156.26	21.7528	22.4459
AFRI	120.367	67.9633	6.85689	6.15144	143.717	83.0499	8.18705	7.51694	173.575	99.9066	9.88796	9.04266	179.143	103.804	10.2051	9.39546	185.421	108.171	10.5628	9.79063	193.519	113.489	11.0241	10.272
NEEA	75.4219	25.8285	19.7463	18.3665	70.7235	24.8007	18.5162	17.6356	83.7969	29.0026	21.9389	20.6236	89.12	30.6895	23.3326	21.8231	85.4056	29.6049	22.3601	21.0518	91.6459	31.9958	23.9939	22.752
NOAM	503.311	174.882	17.5644	19.1677	468.344	153.585	16.3441	16.8334	625.704	211.8	21.8357	23.2139	634.123	217.233	22.1295	23.8094	645.543	224.53	22.528	24.6092	661.87	233.145	23.0978	25.5535
all-r	5126.52	2112.25	11.3011	11.1085	7194.38	2920.5	15.8596	15.3591	9488.69	3803.36	20.9173	20.0021	9827.53	3956.03	21.6642	20.805	9984.84	4056.06	22.011	21.3311	10499.9	4282.78	23.1465	22.5234
AFG					21.9173	13.8145	18.9913	19.71	26.9992	16.8905	23.3947	24.0986	27.6468	17.3364	23.9559	24.7349	27.994	17.6088	24.2567	25.1235	28.8645	18.1923	25.011	25.9561
AGO					9.59671	5.67556	9.05616	8.97696	11.6772	6.86413	11.0194	10.8569	12.1924	7.20229	11.5057	11.3918	12.3998	7.34087	11.7014	11.611	13.1594	7.8192	12.4182	12.3675
ALB	6.96227	1.7997	24.4535	22.4166	6.40482	1.69317	22.4956	21.0896	8.14375	2.04493	28.6032	25.471	8.46302	2.10486	29.7246	26.2175	8.37034	2.1247	29.3991	26.4646	8.91013	2.27179	31.2949	28.2967
ARE					1.58665	1.04674	20.4088	23.9863	1.77037	1.17185	22.7719	26.8533	1.84099	1.22234	23.6802	28.0103	1.88262	1.25545	24.2157	28.7691	1.98762	1.32549	25.5664	30.374
ARG	73.5225	26.836	24.1574	26.0251	56.2213	20.0669	18.4727	19.4605	78.3985	27.4896	25.7595	26.6589	79.1674	27.9855	26.0121	27.1398	80.1482	28.7309	26.3344	27.8627	80.3118	29.1049	26.3881	28.2254
ARM					11.3488	2.77827	30.2083	25.936	14.6217	3.38713	38.92	31.6199	15.0175	3.45562	39.9737	32.2592	14.8913	3.4816	39.6378	32.5018	15.3322	3.59176	40.8112	33.5302
AUS	29.2837	7.7935	20.119	21.9904	20.427	5.11667	14.0341	14.4374	30.7191	7.82929	21.1051	22.0914	30.9678	8.03194	21.276	22.6632	31.8895	8.44181	21.9092	23.8197	32.8472	8.86168	22.5672	25.0044
AUT	14.3007	3.17447	17.9928	16.2253	10.9138	2.33444	13.7314	11.9317	16.6162	3.74972	20.9061	19.1655	17.1141	3.89493	21.5325	19.9077	16.5619	3.87487	20.8378	19.8052	17.5768	4.21519	22.1147	21.5446
AZE					14.009	4.65919	27.4569	23.4906	19.1489	6.15618	37.5308	31.0381	20.0764	6.47534	39.3486	32.6472	20.0733	6.60141	39.3426	33.2828	20.7401	6.87308	40.6494	34.6525
BEL	10.3696	2.99519	9.13444	11.4982	16.0269	4.44396	14.1179	17.0599	20.7525	5.81282	18.2806	22.3149	20.8253	5.94278	18.3447	22.8137	21.4105	6.21253	18.8603	23.8493	21.9873	6.48802	19.3684	24.9069
BEN	4.71495	2.6793	10.1749	10.3794	5.84416	3.28694	12.6118	12.7333	6.24214	3.51598	13.4706	13.6206	6.69853	3.77337	14.4555	14.6177	6.68459	3.79406	14.4255	14.6979	7.2787	4.12864	15.7076	15.994
BFA					10.1431	5.78046	13.8051	14.4389	12.1384	6.84603	16.5208	17.1006	12.4169	7.0177	16.8998	17.5294	12.6748	7.19356	17.2508	17.9687	13.058	7.42902	17.7723	18.5568
BGD	117.403	57.0592	16.5351	17.097	110.52	52.9788	15.5658	15.8744	121.457	58.7899	17.1061	17.6156	125.221	60.7399	17.6363	18.1999	126.145	61.7752	17.7664	18.5102	131.538	64.5543	18.5259	19.3429
BGR	36.1345	10.4901	32.9446	30.1823	31.078	9.36615	28.3345	26.9485	38.7583	11.4314	35.3367	32.8906	40.5058	11.9268	36.93	34.316	40.0298	11.9732	36.496	34.4496	41.1875	12.3523	37.5515	35.5403
BHS					0.419464	0.151607	20.7848	16.872	0.499694	0.179419	24.7602	19.9671	0.505553	0.182395	25.0505	20.2983	0.509912	0.185102	25.2665	20.5996	0.515464	0.187952	25.5417	20.9167
BIH	6.79739	2.11153	19.2069	18.1706	6.95728	2.14944	19.6587	18.4968	9.60354	2.84969	27.136	24.5227	9.90945	2.9478	28.0004	25.367	10.1386	3.05189	28.6479	26.2628	10.2054	3.12227	28.8367	26.8684
BLR					44.3063	12.629	34.6144	26.3927	57.0223	16.1043	44.5488	33.6558	59.1302	16.7328	46.1956	34.9691	58.9537	16.8637	46.0577	35.2427	61.06	17.5301	47.7032	36.6353
BLZ	0.207388	0.0791411	18.8427	17.0955	0.195773	0.0751919	17.7874	16.2425	0.236826	0.0893345	21.5174	19.2975	0.242748	0.0915509	22.0554	19.7762	0.241841	0.0920522	21.973	19.8845	0.244966	0.0932867	22.2569	20.1512
BOL	10.2792	4.94744	19.3197	19.1011	8.64786	4.14768	16.2535	16.0134	10.686	5.04293	20.0841	19.4697	10.9003	5.16949	20.487	19.9583	11.0516	5.29023	20.7714	20.4245	11.3806	5.47183	21.3896	21.1256
BRA	172.739	80.4233	14.1778	14.6019	184.713	87.3115	15.1606	15.8525	254.389	124.501	20.8794	22.6047	259.587	127.728	21.3061	23.1907	258.631	128.24	21.2276	23.2837	265.037	131.861	21.7534	23.9411
BRB	0.287827	0.10445	15.8454	15.6182	0.2404	0.084005	13.2345	12.5611	0.331404	0.119671	18.2445	17.8942	0.334513	0.123252	18.4156	18.4295	0.343632	0.128006	18.9176	19.1404	0.368091	0.138633	20.2641	20.7295
BRN					0.321724	0.182254	24.1162	25.196	0.379636	0.216318	28.4573	29.9053	0.38548	0.221127	28.8954	30.5702	0.402649	0.23154	30.1823	32.0098	0.415356	0.239915	31.1348	33.1675
BWA					1.4998	0.737377	11.5413	8.63675	1.70718	0.832756	13.1371	9.7539	1.72616	0.845728	13.2831	9.90584	1.72173	0.850864	13.249	9.966	1.806	0.891876	13.8975	10.4464
CAF					2.58676	1.30527	6.93556	5.80628	3.1238	1.56643	8.37545	6.968	3.20031	1.61221	8.58059	7.17166	3.25262	1.64521	8.72086	7.31846	3.37004	1.71357	9.03566	7.62254
CAN	22.9493	6.05488	9.26126	8.76202	27.6895	7.92253	11.1742	11.4647	41.2021	12.5977	16.6272	18.2301	42.472	13.1969	17.1397	19.0972	43.2762	13.7904	17.4642	19.9561	45.1035	14.7058	18.2016	21.2808
CHE	4.30688	0.929858	6.97186	6.85086	5.82571	1.36694	9.43049	10.0712	9.40184	2.2683	15.2194	16.712	9.57676	2.35354	15.5026	17.3401	9.54188	2.44323	15.4461	18.0008	10.2383	2.6783	16.5735	19.7328
CHL	15.3624	6.21781	16.9349	18.7524	15.1808	6.14624	16.7347	18.5366	18.4381	7.51281	20.3255	22.6581	18.5216	7.66111	20.4175	23.1053	19.0011	7.93061	20.9462	23.9181	19.4918	8.21855	21.487	24.7865
CHN	1149.49	425.105	12.2332	12.4828	1216.97	461.51	12.9514	13.5518	1802.4	665.453	19.1816	19.5404	1950.17	717.869	20.7543	21.0796	1979.97	733.714	21.0714	21.5448	2197.27	813.453	23.384	23.8863
CIV					12.305	7.69986	9.0695	8.62219	13.9729	8.69612	10.2989	9.73778	14.3281	8.96352	10.5607	10.0372	14.7976	9.28502	10.9067	10.3972	15.6545	9.8519	11.5383	11.032
CMR					10.173	5.34076	7.8832	7.13406	11.3448	5.9941	8.7913	8.00676	12.2425	6.465	9.48692	8.63579	12.5718	6.6547	9.74213	8.88917	13.5383	7.21075	10.491	9.63194
COG					2.52715	1.24745	10.6484	9.34973	2.89218	1.41507	12.1865	10.6061	2.97408	1.46216	12.5316	10.959	3.05946	1.50436	12.8913	11.2753	3.22701	1.59319	13.5973	11.9411
COL	21.703	9.44731	12.5742	12.0662	27.7788	12.6222	16.0944	16.1213	38.3757	17.4989	22.2339	22.3498	39.2861	17.9911	22.7613	22.9785	38.7094	17.9106	22.4273	22.8757	40.7962	19.0227	23.6363	24.2961
CRI	3.85561	1.55786	19.5175	20.3753	3.65472	1.48458	18.5005	19.4168	4.45294	1.8319	22.5412	23.9594	4.56426	1.89244	23.1047	24.7512	4.64675	1.94648	23.5223	25.458	4.66737	1.98244	23.6267	25.9283
CUB	20.0225	7.25143	22.5457	23.4556	17.9546	6.626	20.2172	21.4326	21.8375	7.88913	24.5894	25.5184	22.391	8.1388	25.2127	26.326	22.0984	8.16396	24.8832	26.4074	22.4963	8.35891	25.3312	27.038
CYP	1.17746	0.342017	19.223	22.3445	1.08622	0.323202	17.7336	21.1153	1.3706	0.420516	22.3763	27.473	1.42745	0.442899	23.3044	28.9353	1.43388	0.453499	23.4093	29.6278	1.47071	0.470963	24.0106	30.7688
CZE	32.6931	10.2842	29.9472	28.5901	29.3818	9.03704	26.9141	25.123	37.1095	11.1934	33.9928	31.1178	37.6735	11.4152	34.5094	31.7342	37.9097	11.6557	34.7257	32.4028	38.7632	12.0185	35.5075	33.4113
DEU	148.351	36.2437	16.5723	18.2017	111.234	24.5024	12.4259	12.3052	165.377	37.0934	18.4743	18.6284	168.188	38.296	18.7883	19.2323	171.026	40.2453	19.1054	20.2113	177.129	42.6457	19.7871	21.4168
DJI					0.566397	0.311008	10.9263	10.343	0.720169	0.386998	13.8927	12.8701	0.732602	0.394895	14.1325	13.1328	0.749789	0.406423	14.4641	13.5161	0.771419	0.419899	14.8813	13.9643
DNK	2.64444	1.03883	4.82601	6.62313	5.91065	1.7965	10.7867	11.4537	7.83872	2.40789	14.3054	15.3517	8.20274	2.57001	14.9697	16.3853	8.24738	2.67258	15.0512	17.0392	8.8723	2.92698	16.1916	18.6612
DOM	8.06532	2.9874	19.8108	17.3563	7.37571	2.74874	18.117	15.9697	10.7909	4.04854	26.5057	23.5213	11.1019	4.18378	27.2696	24.3071	10.9908	4.1918	26.9968	24.3537	11.1727	4.27464	27.4436	24.8349
DZA					39.021	16.6208	20.9564	20.4396	46.2477	19.6801	24.8376	24.202	47.3949	20.2945	25.4537	24.9575	48.5025	20.8825	26.0485	25.6806	50.1882	21.7301	26.9539	26.723
ECU					10.8977	3.90212	15.8486	14.9094	14.3734	5.16135	20.9033	19.7207	14.5993	5.26708	21.2319	20.1247	14.5281	5.30343	21.1282	20.2635	14.6919	5.38438	21.3665	20.5728
EGY					96.6103	43.9053	20.9282	20.3836	112.6	50.7874	24.3921	23.5787	118.127	53.0395	25.5892	24.6242	121.611	54.6985	26.3439	25.3945	126.263	57.236	27.3517	26.5725
ESP	58.4957	15.2159	14.1345	17.586	56.2744	13.957	13.5978	16.131	78.5621	20.0414	18.9832	23.1631	77.8827	20.3509	18.819	23.5208	81.1652	21.5517	19.6122	24.9087	83.3716	22.5897	20.1453	26.1084
EST	2.69109	0.721807	17.5524	14.9676	3.06467	0.821997	19.9891	17.0452	4.17794	1.08608	27.2504	22.5213	4.28017	1.1175	27.9171	23.1728	4.31609	1.15172	28.1514	23.8824	4.44501	1.19965	28.9923	24.8763
ETH					39.4491	22.2707	10.0861	10.8544	45.982	25.5495	11.7564	12.4525	46.6232	25.9971	11.9203	12.6706	47.8326	26.82	12.2295	13.0717	49.1809	27.6993	12.5742	13.5003
FIN	5.62865	1.50758	10.9509	11.0618	8.07252	1.98795	15.7056	14.5865	11.615	2.8378	22.5977	20.8222	11.6575	2.89214	22.6803	21.221	12.1595	3.05334	23.657	22.4037	12.5449	3.19539	24.4069	23.446
FJI	1.47646	0.963559	28.4987	30.1093	1.47409	0.965511	28.453	30.1703	1.78554	1.1681	34.4645	36.5008	1.82621	1.19672	35.2496	37.3953	1.86862	1.22633	36.0682	38.3204	1.93738	1.27072	37.3955	39.7075
FRA	45.6524	12.7039	7.96748	9.18682	68.5028	19.1035	11.9555	13.8146	90.0128	26.1234	15.7095	18.891	91.606	27.1993	15.9875	19.6691	95.2367	28.919	16.6212	20.9127	98.033	30.4982	17.1092	22.0547
GAB					0.957643	0.361683	9.06769	6.9947	1.23666	0.464664	11.7096	8.98627	1.27655	0.481627	12.0873	9.31433	1.27371	0.480072	12.0605	9.28425	1.32409	0.502895	12.5375	9.72564
GBR	77.6012	20.1279	13.6023	14.7394	71.4839	17.8928	12.53	13.1026	104.005	27.7134	18.2305	20.2941	106.145	28.6749	18.6056	20.9982	108.959	30.0378	19.0987	21.9962	112.661	31.664	19.7478	23.187
GEO	15.6111	3.65545	30.648	27.3423	16.3843	3.79028	32.1659	28.3508	20.5905	4.61848	40.4236	34.5456	21.091	4.73632	41.4061	35.4271	21.3072	4.84926	41.8305	36.2718	21.9051	5.01333	43.0043	37.499
GHA					12.0025	5.92883	9.48394	9.22755	14.5614	7.29661	11.5059	11.3563	15.2797	7.67524	12.0734	11.9456	15.2708	7.70769	12.0664	11.9961	15.838	8.0149	12.5146	12.4743
GIN					5.48591	3.19007	9.50134	9.615	6.19842	3.58931	10.7354	10.8183	6.58574	3.82177	11.4062	11.519	6.59469	3.84915	11.4217	11.6015	6.98995	4.10086	12.1063	12.3602
GMB					0.847172	0.481113	11.9611	12.089	1.03245	0.582346	14.5771	14.6326	1.0469	0.592592	14.7811	14.8901	1.08745	0.615989	15.3536	15.478	1.11801	0.63465	15.7851	15.9469
GNB					1.07165	0.606842	10.8117	10.2649	1.23183	0.693638	12.4278	11.7331	1.25759	0.71064	12.6876	12.0207	1.28815	0.730589	12.9959	12.3581	1.33448	0.759543	13.4633	12.8479
GRC	24.9356	5.48489	21.5389	22.8747	13.0069	2.53495	11.2351	10.572	24.3916	4.8346	21.069	20.1627	25.8343	5.077	22.3152	21.1736	26.0339	5.21469	22.4875	21.7479	28.2349	5.74619	24.3887	23.9645
GTM	5.48391	2.38747	9.63095	9.2911	7.85796	3.44015	13.8003	13.3877	9.18844	3.99258	16.1369	15.5375	9.38871	4.10562	16.4886	15.9774	9.45619	4.20138	16.6071	16.3501	9.76058	4.36467	17.1417	16.9855
GUY					1.15528	0.706009	21.5777	20.7828	1.34685	0.822664	25.1558	24.2168	1.37082	0.841776	25.6034	24.7794	1.4271	0.877862	26.6545	25.8417	1.47172	0.907982	27.488	26.7283
HND	5.24551	2.1959	18.8368	17.3949	5.03384	2.12304	18.0767	16.8178	6.1297	2.56253	22.012	20.2992	6.41517	2.68968	23.0371	21.3065	6.49027	2.75643	23.3068	21.8352	6.69611	2.86264	24.046	22.6766
HRV	13.4364	3.5255	25.3222	24.3297	13.0602	3.45037	24.6131	23.8112	16.0296	4.22212	30.2092	29.1371	16.6494	4.40162	31.3774	30.3758	17.0229	4.55745	32.0813	31.4513	17.4736	4.7283	32.9305	32.6303
HTI					10.5626	5.10649	17.9806	16.5228	11.5926	5.53843	19.7341	17.9204	11.6275	5.59063	19.7934	18.0893	12.0218	5.79558	20.4646	18.7525	12.4804	6.03845	21.2453	19.5383
HUN	23.903	7.74769	17.8914	16.3042	37.299	12.3235	27.9183	25.9335	45.8929	14.8226	34.3508	31.1926	46.4922	15.0843	34.7994	31.7434	46.7626	15.4178	35.0017	32.4451	47.7674	15.8899	35.7538	33.4387
IDN	166.316	79.2543	12.4973	12.4401	147.425	68.1245	11.0778	10.6931	190.419	89.3957	14.3085	14.0319	196.977	94.01	14.8013	14.7562	217.803	103.861	16.3662	16.3025	232.178	111.646	17.4464	17.5244
IND	1244.38	683.726	16.1534	16.3966	1257.59	684.255	16.3249	16.4093	1567.55	858.799	20.3485	20.5951	1610.01	886.362	20.8998	21.256	1630.25	902.707	21.1625	21.648	1691.68	940.632	21.9599	22.5575
IRL	5.38551	1.48669	19.8132	19.2116	4.01873	1.07361	14.7849	13.8736	5.95771	1.66887	21.9183	21.5658	6.11757	1.72994	22.5064	22.355	6.21229	1.79335	22.8549	23.1744	6.25073	1.8403	22.9964	23.7812
IRN	69.7284	24.0003	19.6499	18.2831	65.0662	22.9561	18.3361	17.4877	76.7291	26.7126	21.6228	20.3493	81.6823	28.2834	23.0186	21.5459	77.9054	27.1353	21.9542	20.6713	83.9672	29.4397	23.6625	22.4267
IRQ					26.7615	11.9485	22.9619	21.7648	35.1953	15.5207	30.1982	28.2716	35.8013	15.8619	30.7182	28.8931	36.0867	16.1056	30.963	29.3371	37.0337	16.6075	31.7756	30.2512
ISL	0.178182	0.0420908	8.70728	8.71052	0.237734	0.0545042	11.6174	11.2794	0.394371	0.0948577	19.2719	19.6304	0.394278	0.096731	19.2673	20.0181	0.413262	0.103097	20.195	21.3355	0.42706	0.108963	20.8693	22.5495
ISR					7.56288	1.94366	18.2985	20.6583	8.23337	2.07094	19.9208	22.0112	8.39563	2.13483	20.3133	22.6902	8.60348	2.24157	20.8163	23.8247	8.84239	2.35065	21.3943	24.9841
ITA	105.178	20.4059	17.6174	18.6179	96.2408	19.1687	16.1204	17.4891	124.909	24.8583	20.9223	22.6802	126.696	25.5395	21.2218	23.3017	127.058	26.1309	21.2824	23.8413	131.062	27.3262	21.9529	24.9319
JAM	3.21985	0.853856	17.8603	13.8391	3.77707	1.0918	20.9511	17.6956	4.39082	1.28361	24.3556	20.8044	4.4859	1.31731	24.883	21.3506	4.50868	1.33672	25.0093	21.6652	4.78269	1.42152	26.5292	23.0397
JOR					5.22765	2.54309	26.2672	25.7016	6.18187	3.01194	31.0618	30.4401	6.31614	3.09348	31.7365	31.2641	6.3904	3.14823	32.1096	31.8175	6.56095	3.24677	32.9666	32.8134
JPN	99.4177	30.6936	8.14213	11.1627	138.519	41.1891	11.3445	14.9797	189.149	55.1157	15.491	20.0445	186.241	55.9381	15.2528	20.3436	197.476	59.8853	16.1729	21.7792	204.626	63.0847	16.7585	22.9427
KAZ					39.6805	15.7256	26.1035	21.724	56.7855	22.2374	37.3558	30.7197	58.4428	22.9154	38.446	31.6565	58.7446	23.3051	38.6446	32.1948	60.4176	24.111	39.7452	33.3081
KEN	9.78849	5.37671	4.89084	4.95817	12.1579	6.63739	6.07471	6.12071	16.1807	8.77139	8.08472	8.08859	16.64	9.11165	8.31423	8.40237	17.4048	9.62961	8.69635	8.88	18.3239	10.2176	9.15556	9.42226
KGZ					8.072	2.78858	24.7475	18.6902	12.0474	4.10806	36.9355	27.5339	12.4198	4.23293	38.0771	28.3708	12.3511	4.30214	37.8666	28.8346	12.7292	4.45825	39.0259	29.881
KHM	7.26186	3.6428	12.0787	11.4886	6.67196	3.42243	11.0975	10.7936	8.87718	4.49372	14.7655	14.1722	9.35075	4.76987	15.5532	15.0431	9.83878	5.04306	16.3649	15.9047	10.3736	5.33602	17.2545	16.8286
KOR	16.4935	5.25703	6.17509	5.72536	27.2396	10.1212	10.1984	11.0229	38.7846	13.9663	14.5208	15.2105	38.8831	14.0917	14.5576	15.3471	41.2808	15.1547	15.4553	16.5048	43.2812	16.2621	16.2043	17.7109
KWT					1.47003	0.601436	26.6239	28.8267	1.74504	0.724459	31.6047	34.7232	1.80774	0.757427	32.7402	36.3033	1.83957	0.774106	33.3168	37.1027	1.88971	0.800338	34.2248	38.36
LAO					4.01441	1.92456	13.3467	13.2195	5.47541	2.56704	18.2041	17.6326	5.73781	2.70095	19.0765	18.5524	5.99552	2.84967	19.9334	19.5739	6.26965	3.00551	20.8448	20.6444
LBN	4.27905	1.23569	21.6366	19.8891	4.43622	1.33544	22.4313	21.4946	5.44645	1.6129	27.5395	25.9605	5.76341	1.7032	29.1422	27.414	5.80001	1.75115	29.3272	28.1858	5.9453	1.82061	30.0619	29.3037
LBR					2.17332	1.25986	11.0891	10.9796	2.41682	1.39607	12.3315	12.1666	2.54051	1.46863	12.9626	12.799	2.50988	1.46131	12.8063	12.7352	2.6756	1.55817	13.6519	13.5793
LKA	29.6419	12.7162	23.0666	22.5	21.9691	9.45824	17.0958	16.7353	29.6138	12.6875	23.0447	22.449	31.1856	13.3764	24.2678	23.6681	32.1415	13.8451	25.0117	24.4974	33.793	14.6163	26.2969	25.8619
LSO					1.96131	0.830082	10.1172	7.07454	2.12645	0.896011	10.969	7.63643	2.19775	0.926288	11.3369	7.89448	2.19006	0.930256	11.2972	7.9283	2.28568	0.96999	11.7904	8.26694
LTU	11.0662	3.31936	30.8451	23.6395	9.80746	2.89971	27.3366	20.6509	12.7309	3.66595	35.4851	26.1078	12.9763	3.7694	36.1691	26.8446	13.3185	3.88941	37.1232	27.6992	13.8759	4.07562	38.6769	29.0254
LUX	0.352423	0.10955	9.54593	11.1865	0.379018	0.115412	10.2663	11.7851	0.573139	0.17597	15.5244	17.9689	0.578962	0.181071	15.6821	18.4898	0.583645	0.186445	15.8089	19.0386	0.594545	0.19254	16.1042	19.6609
LVA	8.584	2.23768	28.562	23.3861	8.51224	2.21623	28.3233	23.1619	11.1556	2.85617	37.1187	29.85	11.3574	2.92592	37.7901	30.5789	11.6393	3.02573	38.728	31.622	11.9374	3.12918	39.7201	32.7032
MAR					41.1748	17.4661	23.5235	22.6383	47.5793	20.1818	27.1825	26.1582	48.5233	20.7122	27.7218	26.8456	49.7913	21.3636	28.4462	27.69	51.1566	22.0896	29.2262	28.631
MDA					12.89	4.10321	29.6399	22.4838	17.0342	5.28355	39.1692	28.9515	17.512	5.42941	40.2679	29.7507	17.6731	5.56415	40.6385	30.4891	17.8954	5.6533	41.1495	30.9776
MDG					13.7059	7.501	14.4174	14.2657	15.9497	8.7312	16.7777	16.6053	16.2163	8.92894	17.0581	16.9814	16.8783	9.31628	17.7545	17.718	17.4924	9.69311	18.4004	18.4347
MDV					0.167928	0.0593726	14.6912	15.1591	0.198506	0.0712577	17.3662	18.1936	0.202362	0.0732251	17.7035	18.696	0.219935	0.0795267	19.241	20.3049	0.231088	0.084275	20.2167	21.5172
MEX	136.782	61.5753	25.6849	25.1022	134.52	62.4939	25.2601	25.4767	151.956	69.802	28.5342	28.4559	155.535	71.4845	29.2062	29.1418	156.966	72.5526	29.4749	29.5772	159.652	73.9836	29.9793	30.1606
MLI					9.19108	4.89708	13.2802	13.4974	11.7938	6.1592	17.0408	16.9761	12.0631	6.31235	17.43	17.3982	12.3796	6.51287	17.8873	17.9509	12.7713	6.74282	18.4533	18.5846
MLT	0.696378	0.208239	22.7845	23.2279	0.57168	0.173346	18.7046	19.3359	0.756865	0.224176	24.7636	25.0057	0.787043	0.234694	25.7509	26.1789	0.82001	0.2488	26.8296	27.7523	0.850919	0.262557	27.8409	29.2868
MMR					52.077	26.158	14.3333	13.9568	59.8485	30.0936	16.4723	16.0566	62.7511	31.662	17.2712	16.8934	64.4665	32.7388	17.7433	17.468	67.1633	34.2209	18.4855	18.2587
MNE					1.26942	0.43528	21.1419	21.5716	1.61689	0.522514	26.9288	25.8948	1.66857	0.534633	27.7895	26.4953	1.65502	0.536729	27.564	26.5992	1.68486	0.551157	28.0608	27.3142
MNG	3.25879	1.72938	19.9685	18.1359	4.19012	2.21106	25.6753	23.1873	5.67036	2.91143	34.7455	30.5321	5.75375	2.96242	35.2565	31.0668	5.81623	3.02005	35.6393	31.6712	5.95428	3.1045	36.4853	32.5568
MOZ					12.1197	6.58705	6.76303	5.68165	13.1625	7.19356	7.34492	6.20479	13.4135	7.36168	7.48497	6.3498	13.7116	7.52801	7.65135	6.49327	14.3041	7.89118	7.98196	6.80651
MRT					2.08351	1.06087	12.7857	12.5725	2.50086	1.25388	15.3468	14.8598	2.539	1.27602	15.5808	15.1223	2.56196	1.28848	15.7217	15.27	2.58573	1.30937	15.8676	15.5175
MUS					2.66002	1.43498	30.8084	31.1692	2.94355	1.58529	34.0922	34.4341	2.99425	1.61839	34.6794	35.1531	3.00941	1.63393	34.855	35.4906	3.06158	1.66521	35.4592	36.1701
MWI					7.0487	3.48251	8.14244	6.74324	7.83589	3.92754	9.05178	7.60495	8.44637	4.21167	9.75698	8.15512	8.25937	4.16805	9.54096	8.07066	8.81924	4.45515	10.1877	8.62657
MYS	13.6603	6.65578	10.1453	9.96739	19.4665	9.47209	14.4574	14.185	27.5751	13.3595	20.4796	20.0066	27.9698	13.7086	20.7727	20.5293	30.0902	14.785	22.3475	22.1413	31.5157	15.5938	23.4062	23.3526
NAM	0.803944	0.3779	7.68944	6.0373	1.19451	0.581168	11.4251	9.28471	1.43304	0.692837	13.7065	11.0687	1.50562	0.72893	14.4008	11.6453	1.5496	0.754241	14.8214	12.0497	1.59347	0.779152	15.241	12.4477
NER					7.67768	4.6469	10.9816	11.4279	8.7154	5.26631	12.4659	12.9511	9.30137	5.60961	13.3041	13.7954	9.12757	5.56207	13.0555	13.6785	9.54266	5.81817	13.6492	14.3083
NGA	37.3362	23.6958	3.98786	3.89601	61.8915	39.2443	6.6106	6.45246	73.792	46.8084	7.88169	7.69614	77.2129	49.252	8.24707	8.09791	81.2198	52.0385	8.67505	8.55606	85.6444	55.0841	9.14763	9.0568
NIC					5.88085	2.83714	24.68	24.0369	6.60951	3.16962	27.7379	26.8538	6.84205	3.2825	28.7138	27.8101	6.79616	3.29135	28.5212	27.885	6.95492	3.37543	29.1875	28.5974
NLD	16.2559	5.33187	11.3656	14.3831	13.0094	4.04458	9.09574	10.9105	20.1065	6.77963	14.0578	18.2885	20.4364	7.01649	14.2884	18.9275	21.1105	7.4354	14.7597	20.0575	21.9838	7.93175	15.3703	21.3965
NOR	5.51007	1.45287	12.9615	15.6356	4.47753	1.14045	10.5326	12.2734	6.94281	1.83139	16.3318	19.7092	6.94945	1.87052	16.3474	20.1303	7.25774	1.9774	17.0726	21.2806	7.52547	2.09055	17.7024	22.4983
NPL					20.3732	9.97255	13.8277	13.4893	25.4947	12.4588	17.3038	16.8523	26.9388	13.1671	18.2839	17.8105	27.2903	13.4249	18.5225	18.1592	28.2603	13.9752	19.1808	18.9035
NZL	5.88289	1.62775	20.8863	21.0004	4.98847	1.40653	17.7108	18.1464	6.43147	1.81544	22.8339	23.4219	6.50753	1.86457	23.104	24.0557	6.68702	1.95115	23.7412	25.1728	6.8831	2.04135	24.4374	26.3365
OMN	1.41443	0.592512	19.3101	18.8395	1.22105	0.509121	16.6701	16.188	1.62138	0.677125	22.1354	21.5299	1.67423	0.70292	22.8569	22.3501	1.70026	0.718398	23.2123	22.8422	1.73342	0.735457	23.665	23.3846
PAK					153.629	72.3102	18.7397	18.2589	179.248	84.0371	21.8647	21.2201	182.704	85.8729	22.2863	21.6836	184.768	87.4073	22.5381	22.0711	189.56	90.031	23.1226	22.7336
PAN	2.57177	0.960835	15.4994	14.291	3.0241	1.16491	18.2255	17.3263	3.7359	1.44233	22.5154	21.4525	3.78112	1.47311	22.7878	21.9104	3.86339	1.51602	23.2837	22.5485	3.95721	1.56427	23.8491	23.2662
PER					17.1082	7.17367	14.8186	15.1365	20.1002	8.44011	17.4101	17.8088	20.6756	8.74397	17.9085	18.4499	21.4307	9.16335	18.5625	19.3348	22.1508	9.56218	19.1863	20.1763
PHL	57.2868	34.9646	12.3872	12.9047	44.4311	27.3178	9.60737	10.0824	80.1015	49.5008	17.3204	18.2696	82.8816	51.5216	17.9215	19.0155	87.2454	54.3297	18.8651	20.0519	92.3715	57.7881	19.9735	21.3283
POL	64.7038	21.7615	16.8177	15.8992	95.8222	31.4128	24.9059	22.9506	126.297	40.2496	32.8269	29.4069	128.176	41.1738	33.3151	30.0821	130.294	42.3761	33.8656	30.9605	133.763	43.9248	34.7674	32.092
PRT	12.2582	2.7902	12.0638	11.1499	10.6038	2.60375	10.4357	10.4049	15.0513	3.60994	14.8126	14.4257	15.8336	3.87818	15.5825	15.4976	16.9816	4.28232	16.7123	17.1126	17.721	4.62504	17.44	18.4822
PRY	6.06536	2.86553	23.2128	23.5485	5.84055	2.76477	22.3525	22.7204	7.18219	3.41603	27.4871	28.0724	7.28806	3.49206	27.8922	28.6972	7.41813	3.57516	28.3901	29.3801	7.61531	3.69003	29.1447	30.3241
ROU	52.7332	16.7062	20.2349	18.9873	48.1513	15.529	18.4768	17.6494	68.6764	21.1168	26.3527	24.0002	70.972	21.9772	27.2336	24.978	72.1903	22.6961	27.7011	25.7952	74.6405	23.7248	28.6413	26.9643
RUS					646.303	204.078	29.6298	23.8277	845.853	263.066	38.7781	30.715	865.361	270.36	39.6725	31.5667	868.64	274.032	39.8228	31.9954	910.331	287.079	41.7341	33.5188
SAU					20.3828	8.0569	25.6277	25.4858	24.381	9.668	30.6547	30.5821	24.9417	9.93726	31.3596	31.4338	24.82	9.99229	31.2066	31.6079	25.5806	10.3224	32.163	32.652
SDN					15.8523	8.93122	9.74062	9.87289	18.4286	10.4062	11.3236	11.5034	19.5025	11.0158	11.9835	12.1772	19.449	11.1076	11.9506	12.2787	20.8723	11.902	12.8252	13.1569
SEN					6.05813	3.18926	10.7689	11.6768	7.30813	3.79496	12.9909	13.8944	7.43883	3.8743	13.2232	14.1849	7.69441	4.01884	13.6776	14.7141	7.90764	4.14696	14.0566	15.1832
SLB					0.405689	0.241009	18.4194	20.912	0.459011	0.273316	20.8404	23.7153	0.472396	0.281984	21.4481	24.4674	0.478031	0.285685	21.704	24.7885	0.495054	0.295655	22.4769	25.6536
SLE	3.54931	2.30722	7.63602	8.10395	2.71921	1.76475	5.85013	6.19855	3.50061	2.27286	7.53123	7.98326	3.58736	2.3425	7.71787	8.22789	3.75576	2.46126	8.08017	8.64502	4.15467	2.72242	8.93839	9.56232
SLV	7.49243	3.03081	20.4375	18.2651	6.8745	2.82594	18.752	17.0304	8.10715	3.2971	22.1143	19.8699	8.26701	3.38011	22.5504	20.3702	8.31077	3.43758	22.6697	20.7165	8.51809	3.54192	23.2353	21.3453
SRB					21.9427	8.66701	18.55	22.417	27.4089	10.7212	23.171	27.7301	27.8005	10.981	23.5021	28.4021	28.4787	11.335	24.0755	29.3177	29.3815	11.7969	24.8386	30.5124
SUR					0.4384	0.223274	19.8424	20.8605	0.491301	0.252583	22.2367	23.5989	0.509504	0.26239	23.0606	24.5152	0.524001	0.270187	23.7167	25.2436	0.536463	0.277683	24.2808	25.9439
SVK	11.9747	3.76057	23.2149	19.8126	14.347	4.52533	27.8138	23.8417	18.6081	5.74594	36.0747	30.2725	19.1087	5.91599	37.0451	31.1684	19.1497	6.04328	37.1247	31.839	19.7254	6.27435	38.2407	33.0564
SVN	3.27345	1.06037	17.0505	19.7243	3.03287	0.920262	15.7974	17.1181	3.95467	1.20336	20.5988	22.3841	4.01623	1.2345	20.9195	22.9633	3.98674	1.25907	20.7659	23.4204	4.09612	1.30885	21.3356	24.3464
SWE	13.1522	2.94378	14.2379	16.1079	9.89046	2.09759	10.7069	11.4777	16.0695	3.50139	17.396	19.1591	16.5672	3.66082	17.9348	20.0315	17.3299	3.90087	18.7604	21.345	18.0052	4.13369	19.4915	22.6189
SWZ					0.766749	0.38111	8.63002	7.3249	0.857215	0.422626	9.64825	8.12282	0.86825	0.429922	9.77244	8.26305	0.8899	0.442696	10.0161	8.50857	0.912975	0.455695	10.2758	8.75841
TCD					7.19162	4.18671	10.1486	9.92841	8.00448	4.63849	11.2957	10.9998	8.1703	4.74668	11.5297	11.2563	8.33654	4.86332	11.7643	11.533	8.57881	5.01691	12.1062	11.8972
TGO					3.66013	2.16864	11.3944	11.0837	4.37577	2.57377	13.6222	13.1543	4.4447	2.62426	13.8368	13.4124	4.49663	2.66387	13.9985	13.6148	4.69713	2.78989	14.6227	14.2589
THA	57.8982	23.2261	12.1571	10.9781	53.2635	22.4001	11.1839	10.5877	79.3142	33.4367	16.6539	15.8043	82.2214	34.7734	17.2643	16.4362	80.9255	34.813	16.9922	16.4549	88.0953	38.0175	18.4977	17.9695
TJK					7.32255	3.05795	23.6666	21.2298	11.0996	4.48203	35.8741	31.1165	11.422	4.62093	36.916	32.0809	11.4294	4.68781	36.9399	32.5452	11.7966	4.85808	38.1269	33.7273
TKM					10.0274	5.34543	26.8777	24.9921	15.0052	7.89447	40.2204	36.91	15.4011	8.11655	41.2816	37.9483	15.4232	8.19211	41.3406	38.3016	15.8341	8.4339	42.4422	39.432
TLS					0.812208	0.449196	19.6452	19.7718	0.983353	0.534741	23.7847	23.5372	1.02284	0.556265	24.7399	24.4846	1.00918	0.553341	24.4095	24.3559	1.05433	0.578544	25.5015	25.4653
TTO					3.12598	1.49239	26.67	25.9418	3.53762	1.69835	30.182	29.522	3.59687	1.73596	30.6875	30.1759	3.66757	1.77651	31.2907	30.8808	3.74318	1.82043	31.9358	31.6442
TUN					13.5878	5.07899	24.4189	24.1552	15.6959	5.83924	28.2073	27.7709	16.2867	6.05841	29.2692	28.8133	16.4493	6.1328	29.5613	29.1671	17.3075	6.49612	31.1036	30.895
TUR	86.521	29.6422	22.3249	20.7709	91.9035	33.3443	23.7138	23.3651	103.914	37.4846	26.813	26.2663	108.264	38.7083	27.9352	27.1238	109.766	39.909	28.3227	27.9651	114.694	42.2109	29.5944	29.5781
TZA					17.7568	9.25709	7.55608	6.85995	20.3602	10.6826	8.6639	7.91633	20.847	11.0131	8.87104	8.16124	21.2689	11.2874	9.05057	8.3645	22.3405	11.92	9.50659	8.83327
UGA					11.5099	6.14396	6.39629	5.80743	13.7916	7.56797	7.66429	7.15345	14.4248	7.94786	8.01622	7.51253	14.1059	7.83965	7.83898	7.41024	15.1816	8.45641	8.43678	7.99322
UKR					241.118	62.4642	33.8283	25.0909	318.798	81.1263	44.7267	32.5872	332.853	84.7325	46.6985	34.0357	330.753	85.2382	46.404	34.2389	339.735	87.8354	47.6641	35.2821
URY	5.84903	2.07813	18.6296	22.2261	5.50825	1.92814	17.5441	20.622	6.82998	2.37575	21.7539	25.4092	6.8438	2.41239	21.798	25.8012	6.9721	2.48312	22.2066	26.5577	7.1291	2.56594	22.7067	27.4435
USA	480.362	168.827	18.3504	20.0204	440.654	145.662	16.8335	17.2733	584.502	199.202	22.3287	23.6223	591.651	204.036	22.6018	24.1956	602.267	210.74	23.0073	24.9905	616.767	218.439	23.5613	25.9036
UZB					40.0688	16.006	26.4732	23.3203	57.9633	22.5681	38.2959	32.8811	61.0682	23.6826	40.3473	34.5049	59.5496	23.4459	39.344	34.16	61.7156	24.3925	40.775	35.5392
VEN					30.7319	15.6024	25.2433	25.8288	36.1549	18.3248	29.6977	30.3355	36.6583	18.6739	30.1112	30.9135	37.1737	19.0334	30.5346	31.5085	37.9563	19.5163	31.1774	32.3081
VNM					71.4505	28.7156	15.2796	15.2472	91.0487	36.0627	19.4707	19.1483	91.7309	36.8672	19.6166	19.5755	98.7649	39.6759	21.1208	21.0668	103.106	41.9137	22.0491	22.2551
YEM					15.434	8.98364	15.8258	16.9126	18.5564	10.7956	19.0274	20.3239	18.9857	11.0719	19.4677	20.844	19.2685	11.267	19.7577	21.2112	19.8377	11.6202	20.3413	21.8762
ZAF	64.1744	33.5264	12.4427	10.2325	59.9099	31.5354	11.6159	9.62486	72.4268	37.8451	14.0427	11.5506	73.4988	38.5959	14.2506	11.7798	74.8068	39.4928	14.5042	12.0535	76.5241	40.5572	14.8372	12.3784
ZMB					6.6471	3.3111	8.70292	6.89797	7.96618	3.9118	10.43	8.1494	8.09414	3.9942	10.5975	8.32107	8.30421	4.11687	10.8726	8.57663	8.33386	4.16483	10.9114	8.67653
ZWE					9.13239	3.61273	11.5164	8.82063	10.1755	4.00622	12.8318	9.78135	10.1649	4.05311	12.8184	9.89584	10.3708	4.1747	13.0781	10.1927	10.5912	4.29727	13.356	10.4919

## Sheet: Environment
Environmental analysis:
Example question: What are the environmental impacts of adopting a country's national guidelines compared to adopting global dietary guidelines?
Example answer: Adoption of national dietary guidelines would reduce food-related greenhouse gas emissions in countries with such guidelines by about 13% on average, whereas adoption of WHO recommendations would lead to reductions of about 12%, and adoption of the EAT-Lancet Commission's recommendations to reductions of about 42%. [Parameter: GHGe; Diet scenario: NDG, WHO, EAT; Measure: pct; Regi…
Measure: absolute values in 2010 (abs), percentage changes relative to the benchmark scenario in 2010 (pct)
Parameter: food-related greenhouse-gas emissions based on national statistics (excluding carbon dioxide; used in the main analysis) (GHGe, MtCO2-eq), cropland use (land, Mkm2), bluewater use (water, km3), nitrogen application (nitr, GgN), phosphorus application (phos, GgP)
Diet scenarios: diet scenarios, including benchmark diets (BMK), diets in line with national dietary guidelines (NDG), and with the recommendations of the WHO (WHO), the EAT-Lancet Commission on Healthy Diets from Sustainable Food Systems (EAT), and with more specialised diets that are also in line with the latter (pescatarian, PSC; vegetarian, VEG; vegan, VGN)
Region: countries whose dietary guidelines are universally adopted in the sustainability test; impacts for aggregated regions are calculated as the average impacts from universally adopting the guidelines in the constituent countries that make up the region. The aggregates include all countries with national dietary guidelines (all-NDG), those in Europe (EURO), Latin America and the Caribbean (LA…
Environmental impacts of adopting national and global dietary guidelines by region, diet scenario, environmental parameter, in absolute and as percentage change to current impacts:
Region / country	BMK					NDG										WHO										EAT										PSC										VEG
	GHGe	land	water	nitr	phos	GHGe		land		water		nitr		phos		GHGe		land		water		nitr		phos		GHGe		land		water		nitr		phos		GHGe		land		water		nitr		phos		GHGe		land
	abs	abs	abs	abs	abs	abs	pct	abs	pct	abs	pct	abs	pct	abs	pct	abs	pct	abs	pct	abs	pct	abs	pct	abs	pct	abs	pct	abs	pct	abs	pct	abs	pct	abs	pct	abs	pct	abs	pct	abs	pct	abs	pct	abs	pct	abs	pct	abs	pct
all-NDG	4229.56	7166.78	1093.51	65006	11503.3	3680.36	-12.9846	7753.01	8.17968	1088.72	-0.437763	64845.8	-0.246424	11868.1	3.17182	3712.97	-12.2136	7143.52	-0.324647	1104.56	1.01062	65038.4	0.0498138	11555.7	0.455972	2457.25	-41.903	7834.56	9.31763	983.976	-10.0164	55384.6	-14.8008	10498.4	-8.73553	1489.9	-64.7741	7398.62	3.2348	982.725	-10.1308	53078.7	-18.348	10084.7	-12.3317	1481.69	-64.9682	7547.5	5.31219
EURO	579.651	1060.15	72.4267	7775.26	1148.66	452.042	-22.0148	992.222	-6.40769	71.568	-1.18564	6864.91	-11.7083	1045.22	-9.00498	501.696	-13.4487	1007.43	-4.97365	70.2392	-3.02019	7399.95	-4.82694	1091.45	-4.98034	203.365	-64.916	859.817	-18.8969	68.8344	-4.95994	5677.91	-26.9746	825.676	-28.1183	138.4	-76.1236	771.323	-27.2443	66.7379	-7.85453	5014.72	-35.5042	740.701	-35.5161	137.68	-76.2478	784.103	-26.0387
LACA	839.635	736.242	77.1177	3684.71	987.667	642.402	-23.4903	848.442	15.2395	74.4811	-3.41893	3016.31	-18.1398	948.385	-3.9773	721.803	-14.0337	715.765	-2.78132	72.9792	-5.36651	3561.84	-3.33436	940.612	-4.76428	220.919	-73.6887	694.062	-5.72908	70.7726	-8.22777	2936.44	-20.3072	788.122	-20.2037	92.0569	-89.0361	655.579	-10.956	72.7055	-5.72139	2813.45	-23.6453	756.103	-23.4455	91.8408	-89.0618	682.177	-7.34335
ASPA	2235.75	4152.96	834.765	46471.9	8152.27	2138.49	-4.35003	4646.31	11.8794	818.469	-1.95209	49211.5	5.89529	8837.9	8.41026	2007.49	-10.2096	4259.83	2.5733	859.076	2.91232	47593.1	2.41283	8409.48	3.15511	1737.59	-22.2815	4943.7	19.0403	727.422	-12.859	41618.7	-10.4432	7983.97	-2.06441	1107.44	-50.4669	4796.29	15.4907	727.131	-12.8939	40630.4	-12.5698	7766.56	-4.73137	1101.38	-50.7379	4872.04	17.3148
AFRI	153.844	489.779	20.6901	1121.54	193.302	127.262	-17.2784	590.253	20.5143	22.7271	9.8453	1152.33	2.7454	207.972	7.58943	145.954	-5.12847	496.617	1.39617	21.9689	6.18098	1196.46	6.68032	208.224	7.71957	150.286	-2.31259	750.392	53.2104	22.4511	8.51155	1255.49	11.9433	229.806	18.8845	73.9612	-51.9245	627.316	28.0815	23.3109	12.6669	1176.67	4.91519	219.183	13.3892	73.3739	-52.3063	655.917	33.9211
NEEA	62.1757	142.085	38.2777	904.135	150.587	83.6572	34.5496	181.274	27.5819	56.3412	47.1908	921.943	1.96962	174.684	16.0018	61.5491	-1.00788	136.636	-3.83476	37.1222	-3.01873	869.528	-3.82766	144.971	-3.72991	48.3785	-22.1907	145.609	2.48032	46.2975	20.9517	752.012	-16.8253	132.046	-12.3127	17.3702	-72.0627	135.211	-4.83766	44.7641	16.9458	679.456	-24.8502	119.615	-20.5679	17.2095	-72.3212	140.176	-1.34345
NOAM	358.502	585.561	50.229	5048.52	870.781	236.507	-34.0291	494.503	-15.5506	45.1321	-10.1472	3678.83	-27.1306	653.97	-24.8985	274.484	-23.4359	527.242	-9.95948	43.1718	-14.0501	4417.47	-12.4997	760.977	-12.6098	96.7087	-73.0242	440.98	-24.6911	48.1984	-4.04273	3144	-37.7242	538.772	-38.1277	60.6732	-83.0759	412.9	-29.4865	48.0754	-4.28747	2764	-45.2512	482.555	-44.5837	60.2103	-83.205	413.083	-29.4552
all-r	5572.09	9940.06	1493.03	76075.3	13174.8	5022.89	-9.85615	10526.3	5.89755	1488.24	-0.32062	75915.1	-0.210568	13539.6	2.76941	4969.64	-10.8119	10211.5	2.73122	1620.31	8.52474	77872.7	2.36268	13405.9	1.75456	3470.01	-37.7251	11105.2	11.7214	1495.84	0.187914	66393	-12.7273	12259.7	-6.94543	2071.86	-62.8172	10422.3	4.85103	1493.97	0.0630259	63445.9	-16.6012	11755.3	-10.7745	2062.68	-62.9819	10674	7.38347
AFG	13.1829	34.8482	12.1271	105.041	15.2151	13.1829		34.8482		12.1271		105.041		15.2151		13.2515	0.519898	49.5764	42.264	19.7216	62.6249	156.595	49.0795	22.8973	50.4901	16.6223	26.0894	47.0374	34.9783	18.6892	54.1118	142.462	35.6253	24.248	59.3677	13.2216	0.293213	47.2803	35.6753	19.7777	63.0868	146.887	39.837	24.7112	62.412	13.0465	-1.03498	47.053	35.0229
AGO	10.045	34.5525	1.64947	78.9727	13.9187	10.045		34.5525		1.64947		78.9727		13.9187		9.71425	-3.29306	39.2629	13.6326	1.99168	20.7466	92.2917	16.8653	15.1204	8.63339	9.33901	-7.02865	53.0692	53.5902	2.05917	24.8384	78.0767	-1.13461	15.8423	13.8199	5.32485	-46.9903	50.4886	46.1213	2.1523	30.4844	67.6828	-14.296	13.3985	-3.73785	5.32535	-46.9853	54.1254	56.647
ALB	3.32655	4.61405	0.628577	27.9585	4.52336	2.97039	-10.7067	4.72268	2.3543	0.643826	2.4259	26.8672	-3.90346	4.33984	-4.05714	3.1092	-6.53399	4.75362	3.02498	0.617873	-1.70285	28.3763	1.49423	4.5645	0.909417	1.26955	-61.8359	5.19805	12.657	0.64076	1.93814	26.2138	-6.24042	4.22727	-6.54589	0.978437	-70.5871	4.94975	7.27568	0.613533	-2.39333	24.1526	-13.6128	3.80754	-15.8249	0.990975	-70.2101	4.98074	7.94738
ARE	8.29555	15.4912	2.0433	95.1334	17.3396	8.29555		15.4912		2.0433		95.1334		17.3396		8.3252	0.357467	15.219	-1.75707	2.25587	10.4032	97.8401	2.84512	17.202	-0.793273	4.45056	-46.35	13.9266	-10.0998	2.07059	1.33568	81.3958	-14.4404	14.4501	-16.664	2.16661	-73.8823	13.0581	-15.7065	2.16687	6.04765	76.7843	-19.2878	13.1907	-23.9275	2.11916	-74.4542	13.5362	-12.6202
ARG	107	45.2115	8.43292	211.199	46.9078	58.5359	-45.2933	46.3183	2.44823	9.46599	12.2504	208.27	-1.387	47.5164	1.2975	101.969	-4.70136	43.7947	-3.13361	7.14452	-15.2782	204.799	-3.03048	45.7538	-2.46007	14.2157	-86.7142	48.5735	7.43616	7.28867	-13.5689	155.872	-26.1964	33.884	-27.7646	3.34691	-96.872	47.7571	5.63058	8.06092	-4.41125	147.256	-30.2764	31.7787	-32.2529	3.32166	-96.8956	49.5966	9.69907
ARM	1.7892	3.84435	0.700499	20.9854	3.53668	1.7892		3.84435		0.700499		20.9854		3.53668		1.42928	-20.1161	4.82875	25.6064	0.859129	22.6452	25.3264	20.6859	4.11029	16.219	0.799424	-55.3195	4.53169	17.8791	0.757237	8.09959	20.4497	-2.55249	3.47635	-1.70593	0.482094	-73.0553	4.34081	12.914	0.766527	9.4258	19.1731	-8.63583	3.15996	-10.6518	0.474611	-73.4735	4.27327	11.1572
ATG	0.0810841	0.0968931	0.0120087	0.451601	0.0866043	0.0810841		0.0968931		0.0120087		0.451601		0.0866043		0.0788154	-2.79793	0.119513	23.3448	0.0133372	11.0635	0.610459	35.1766	0.104413	20.5628	0.0455935	-43.7702	0.140623	45.1318	0.0129779	8.07079	0.475896	5.37978	0.0914785	5.62819	0.0351067	-56.7034	0.145094	49.7469	0.0135314	12.6805	0.489916	8.48431	0.0932436	7.66634	0.0348562	-57.0123	0.151612	56.4731
AUS	95.8851	86.5746	5.37243	337.602	102.436	37.5082	-60.8821	68.9002	-20.4152	5.33916	-0.619224	290.102	-14.0697	86.8474	-15.2181	89.5193	-6.63892	88.1226	1.78808	5.54213	3.15877	346.161	2.53526	105.57	3.05916	13.1446	-86.2913	60.0215	-30.6708	4.52685	-15.7391	292.195	-13.4498	83.7907	-18.2021	4.19834	-95.6215	50.085	-42.1481	4.47479	-16.7081	273.746	-18.9145	76.6435	-25.1793	4.19009	-95.6301	49.9733	-42.2772
AUT	6.50551	11.9849	0.821211	108.408	15.6869	4.46883	-31.307	10.5576	-11.9096	0.734565	-10.5509	84.7321	-21.8399	13.5108	-13.8726	5.4611	-16.0542	11.347	-5.32274	0.651158	-20.7075	101.946	-5.96153	14.7693	-5.84953	1.97892	-69.5809	9.64757	-19.5024	0.597119	-27.288	77.0268	-28.9476	11.5729	-26.226	1.45746	-77.5966	8.94035	-25.4033	0.594523	-27.6041	70.2024	-35.2427	10.6208	-32.2956	1.44518	-77.7853	8.96549	-25.1936
AZE	7.10569	14.2955	3.29568	63.6546	10.1601	7.10569		14.2955		3.29568		63.6546		10.1601		5.96235	-16.0905	17.0048	18.9516	3.8037	15.4147	76.7557	20.5815	11.8315	16.4498	3.99534	-43.7726	17.1679	20.0926	3.92718	19.1614	55.4874	-12.8304	9.85479	-3.00541	2.34107	-67.0535	16.1472	12.9525	3.95673	20.058	52.5389	-17.4626	9.23262	-9.12904	2.35586	-66.8454	16.9266	18.4046
BEL	28.2778	15.4502	1.35914	113.661	21.0073	18.6146	-34.1723	14.0524	-9.04737	1.03494	-23.8527	104.431	-8.12048	19.1613	-8.78767	23.6059	-16.5214	14.6148	-5.40697	1.04851	-22.8544	108.338	-4.68331	20.0868	-4.38214	10.0304	-64.529	13.2109	-14.4938	0.943374	-30.5902	104.194	-8.32891	17.174	-18.2478	7.2049	-74.521	12.319	-20.2668	0.938859	-30.9223	100.154	-11.8832	16.4942	-21.4835	7.11774	-74.8292	12.4326	-19.5315
BEN	5.21364	16.5101	0.78819	37.559	5.78486	13.3318	155.71	21.1819	28.297	0.742614	-5.78247	50.066	33.2999	8.71612	50.6713	4.69018	-10.0402	17.1435	3.83656	0.856073	8.61241	40.5941	8.08105	6.39473	10.5427	9.92183	90.3053	22.3712	35.5004	0.666473	-15.4426	44.7779	19.2204	7.82993	35.3522	6.04337	15.9146	20.1815	22.2377	0.674298	-14.4499	41.0518	9.29959	7.04119	21.7176	6.00366	15.153	21.1405	28.046
BFA	21.9219	34.0682	1.32046	43.9715	6.57638	21.9219		34.0682		1.32046		43.9715		6.57638		20.6532	-5.78763	39.2032	15.0725	2.50738	89.8869	60.9138	38.5302	9.39492	42.8587	26.7664	22.0988	32.4718	-4.68599	2.53616	92.0665	49.7053	13.0396	8.51557	29.4874	18.6374	-14.983	33.3748	-2.0355	2.84204	115.232	53.6908	22.1036	9.17462	39.5088	18.6208	-15.0585	35.0815	2.97439
BGD	95.9476	153.867	27.8013	1227.82	166.409	145.513	51.6586	202.364	31.519	32.3577	16.3891	1352.61	10.1633	192.033	15.3983	91.0084	-5.14782	170.258	10.6528	30.9312	11.258	1340.91	9.21017	183.016	9.97971	179.045	86.6067	217.613	41.4294	30.1043	8.28368	1556.26	26.7493	244.17	46.7291	122.94	28.1324	224.962	46.2055	31.1809	12.1562	1611.94	31.2839	252.544	51.761	122.213	27.3751	234.071	52.1253
BGR	3.8502	13.9688	0.451533	96.2612	11.0449	3.18087	-17.3842	16.0376	14.8097	0.551597	22.1611	92.4276	-3.98249	11.0076	-0.338041	3.47105	-9.84752	16.219	16.1081	0.514925	14.0392	108.499	12.7129	12.3692	11.9893	1.86426	-51.5803	15.1118	8.1821	0.519627	15.0806	83.5052	-13.2514	9.82687	-11.0283	1.2717	-66.9706	13.142	-5.91918	0.50041	10.8247	65.7409	-31.7057	7.98865	-27.6714	1.2914	-66.4588	13.7052	-1.88755
BHS	0.340578	0.443176	0.0624112	2.17529	0.402543	0.340578		0.443176		0.0624112		2.17529		0.402543		0.333651	-2.03405	0.528232	19.1926	0.0684698	9.70758	2.76829	27.2609	0.4611	14.547	0.185937	-45.4056	0.606767	36.9134	0.0607058	-2.73249	2.13254	-1.96528	0.399622	-0.725502	0.153272	-54.9967	0.623798	40.7564	0.0632459	1.33751	2.17856	0.150412	0.405676	0.778447	0.151978	-55.3765	0.654539	47.693
BIH	13.5403	7.09536	0.160348	27.474	4.27686	13.8036	1.94444	7.94682	12.0002	0.167483	4.45001	31.5918	14.9882	4.81615	12.6095	13.0042	-3.95954	7.72997	8.9441	0.165647	3.30475	30.4454	10.8156	4.65374	8.8119	7.03381	-48.0528	8.16153	15.0264	0.269776	68.2441	26.5463	-3.37664	4.20747	-1.62257	4.13379	-69.4705	7.31795	3.13712	0.27304	70.2796	20.7197	-24.5844	3.4657	-18.9662	4.15986	-69.278	7.69008	8.38192
BLR	22.4569	24.6941	0.321798	248.988	53.0701	22.4569		24.6941		0.321798		248.988		53.0701		20.4222	-9.06054	22.7853	-7.72968	0.345358	7.3214	240.803	-3.28722	51.0625	-3.783	10.792	-51.9435	16.8689	-31.6885	0.386758	20.1867	192.97	-22.4982	40.2445	-24.1673	8.49703	-62.163	14.3446	-41.9107	0.388473	20.7196	165.633	-33.4775	34.3917	-35.1957	8.42698	-62.4749	14.4435	-41.5102
BLZ	0.240931	0.48126	0.0611159	1.96339	0.343588	0.272591	13.1409	0.574144	19.3002	0.0552694	-9.56615	2.24335	14.2592	0.399023	16.134	0.19958	-17.163	0.50613	5.16763	0.0594904	-2.65963	2.06858	5.35771	0.354854	3.27876	0.145112	-39.7704	0.530624	10.2572	0.0539118	-11.7876	2.00012	1.87049	0.354616	3.20953	0.075757	-68.5566	0.501334	4.17109	0.0544598	-10.891	1.94495	-0.939171	0.342957	-0.183765	0.0767346	-68.1508	0.519449	7.93517
BOL	22.5146	15.8665	1.22357	41.6988	8.08665	10.0697	-55.275	23.6207	48.8721	1.895	54.8754	57.6843	38.3356	12.8762	59.2281	19.0737	-15.283	20.3303	28.1335	1.56635	28.015	56.4666	35.4155	10.1136	25.0657	6.2138	-72.401	21.3048	34.2759	2.30993	88.7867	45.6396	9.45064	10.1037	24.9433	1.36946	-93.9175	21.16	33.3629	2.37371	93.9995	46.9225	12.5271	10.0684	24.5066	1.34208	-94.0391	21.9986	38.6483
BRA	426.302	323.634	18.6655	1400.25	594.81	312.167	-26.7732	362.623	12.0471	14.1525	-24.1784	1104.61	-21.1131	566.108	-4.82542	379.821	-10.9033	288.881	-10.7385	15.6264	-16.2818	1198.03	-14.4417	540.623	-9.10998	92.3658	-78.3332	260.29	-19.5728	17.6454	-5.46487	1075.79	-23.1713	444.392	-25.2883	38.0195	-91.0816	246.514	-23.8295	18.0642	-3.22125	1075.44	-23.197	428.917	-27.8901	37.7855	-91.1365	254.845	-21.2552
BRB	0.239464	0.340828	0.0456765	1.61905	0.309747	0.195831	-18.2211	0.401001	17.6551	0.0460732	0.868465	1.65026	1.92781	0.311759	0.649366	0.236062	-1.42087	0.355407	4.27754	0.0368204	-19.3888	1.68284	3.93986	0.308954	-0.256047	0.148616	-37.938	0.420857	23.4809	0.0361529	-20.8501	1.4478	-10.5772	0.280461	-9.45489	0.11342	-52.6358	0.43442	27.4604	0.0379297	-16.9601	1.49012	-7.96343	0.285756	-7.74534	0.112821	-52.886	0.459454	34.8053
BRN	0.322566	0.508165	0.0717176	3.62373	0.611323	0.322566		0.508165		0.0717176		3.62373		0.611323		0.31165	-3.3843	0.499549	-1.69538	0.0740571	3.262	3.67333	1.36881	0.609474	-0.302521	0.191909	-40.5056	0.502197	-1.17436	0.0568923	-20.6719	2.69164	-25.7217	0.485337	-20.6088	0.12194	-62.1968	0.484429	-4.6708	0.0583152	-18.6878	2.5923	-28.4632	0.456548	-25.3181	0.125025	-61.2406	0.498355	-1.9305
BWA	3.75165	1.88033	0.137455	7.79056	1.28505	3.75165		1.88033		0.137455		7.79056		1.28505		3.48416	-7.12984	2.64976	40.9204	0.219424	59.6332	11.7971	51.428	1.86304	44.9784	1.55027	-58.6775	3.05197	62.3109	0.222909	62.1687	10.7196	37.597	1.8424	43.3719	0.736284	-80.3744	3.12956	66.4369	0.250776	82.4417	11.1863	43.5876	1.92284	49.6318	0.736045	-80.3807	3.33996	77.6264
CAF	7.69268	8.07563	0.21419	7.46621	1.16798	7.69268		8.07563		0.21419		7.46621		1.16798		7.48589	-2.68805	10.3933	28.7	0.340527	58.9837	11.8378	58.5514	1.83411	57.0328	4.21569	-45.1986	9.83603	21.799	0.542431	153.248	11.0103	47.4691	1.83364	56.9921	2.55988	-66.7231	10.0105	23.9599	0.635471	196.686	12.2965	64.6951	2.06051	76.4164	2.55809	-66.7465	10.2577	27.0202
CAN	42.3194	84.6883	3.01756	741.765	119.734	41.7295	-1.39382	83.2553	-1.69201	2.57483	-14.6716	691.874	-6.72597	112.657	-5.91016	38.6506	-8.66914	82.4907	-2.59485	2.73781	-9.27062	721.777	-2.69469	116.608	-2.61031	13.0385	-69.1903	59.0661	-30.2547	2.68522	-11.0134	488.432	-34.1528	78.1327	-34.7446	7.88011	-81.3794	51.9783	-38.624	2.72756	-9.61046	434.807	-41.3822	70.274	-41.3081	7.70652	-81.7896	51.5419	-39.1393
CHE	6.55344	8.88278	0.500668	51.9236	9.33684	3.29902	-49.6598	8.45573	-4.80764	0.445887	-10.9416	44.412	-14.4667	7.93723	-14.9902	5.91331	-9.76792	9.0661	2.06381	0.461421	-7.83898	52.821	1.72839	9.37631	0.422748	2.13667	-67.3962	9.67826	8.95526	0.473365	-5.45329	54.778	5.49722	9.15202	-1.9794	1.56207	-76.1642	9.49857	6.93236	0.481976	-3.73329	54.4144	4.79713	8.9851	-3.76724	1.53984	-76.5033	9.38276	5.6286
CHL	15.496	15.9535	3.71777	151.75	32.4049	16.326	5.35601	19.097	19.7046	4.48628	20.6712	164.795	8.59598	36.2699	11.9274	14.2822	-7.8331	17.0155	6.65716	4.03009	8.40061	163.861	7.98055	34.7904	7.36177	5.12016	-66.9583	17.8557	11.9239	4.2095	13.2265	105.626	-30.3947	23.9598	-26.061	2.85179	-81.5967	17.2587	8.18136	4.27027	14.8611	98.4155	-35.1463	22.5992	-30.2598	2.83027	-81.7356	17.752	11.2739
CHN	1078.61	1546.54	256.504	25860.1	4365.99	917.815	-14.9074	1695.92	9.65875	269.678	5.13595	27910.1	7.92708	4728.01	8.29189	1085.62	0.650223	1565.2	1.20628	261.366	1.8957	26188.5	1.26995	4416.74	1.1624	571.75	-46.9919	1638.91	5.97212	215.402	-16.024	22524	-12.9005	4044.15	-7.37159	423.168	-60.7672	1569.26	1.46858	214.997	-16.1818	22044.3	-14.7558	3908.03	-10.4893	409.789	-62.0075	1565.05	1.19672
CIV	14.0275	29.569	2.0184	76.2875	10.9046	14.0275		29.569		2.0184		76.2875		10.9046		13.8409	-1.32983	30.8468	4.32136	2.08295	3.19773	78.9389	3.47556	11.2845	3.48406	14.2488	1.57802	40.5917	37.2781	2.47564	22.6534	91.0377	19.335	14.3523	31.6174	7.16522	-48.92	36.3891	23.0653	2.27363	12.6448	77.0712	1.02728	12.6371	15.8885	7.10675	-49.3369	39.1784	32.4985
CMR	13.5821	35.9836	0.841839	79.6848	12.6591	13.5821		35.9836		0.841839		79.6848		12.6591		11.3	-16.8024	37.6434	4.61276	0.983275	16.8007	86.8731	9.02087	13.3763	5.6657	13.9665	2.83008	47.6347	32.3789	0.694231	-17.534	89.6332	12.4847	15.0783	19.1107	6.02233	-55.6599	42.731	18.7514	0.691443	-17.8652	77.7623	-2.41269	13.7054	8.26497	5.98459	-55.9378	45.1412	25.4494
COG	3.09067	4.4636	0.216622	13.0815	2.27091	3.09067		4.4636		0.216622		13.0815		2.27091		3.09588	0.168645	5.46771	22.4955	0.266087	22.8345	16.8413	28.7415	2.78934	22.8293	2.03178	-34.2609	6.95034	55.7115	0.253992	17.2514	15.2379	16.4844	3.0882	35.99	0.764135	-75.2761	6.44176	44.3174	0.249165	15.0229	13.9747	6.82835	2.7435	20.811	0.759699	-75.4196	6.77939	51.8815
COL	60.424	41.9732	3.99039	225.752	44.0348	82.6714	36.8188	50.3263	19.9012	3.99929	0.223025	229.187	1.52145	51.6807	17.3633	48.1627	-20.2922	45.2602	7.83117	3.84825	-3.56217	230.371	2.04591	43.4217	-1.39235	26.7713	-55.6942	51.7851	23.3766	3.37245	-15.4857	192.821	-14.5873	41.0764	-6.71841	11.7225	-80.5997	50.3863	20.0439	3.33938	-16.3146	189.813	-15.92	40.5998	-7.80068	11.5701	-80.8519	51.5301	22.7691
CPV	0.357772	0.950898	0.05079	3.25596	0.558801	0.357772		0.950898		0.05079		3.25596		0.558801		0.318665	-10.9309	0.96765	1.76164	0.059355	16.8635	3.5467	8.92945	0.561913	0.557029	0.215308	-39.8199	1.18125	24.2247	0.0479296	-5.63174	2.71144	-16.7238	0.511678	-8.4329	0.114484	-68.001	1.10578	16.2879	0.0486296	-4.25364	2.4629	-24.3571	0.462926	-17.1572	0.114043	-68.1241	1.2626	32.7792
CRI	3.14588	5.76044	0.688704	27.9076	5.65966	2.81137	-10.6334	6.70021	16.3141	0.559133	-18.8137	26.287	-5.80708	5.45179	-3.67288	2.52732	-19.6627	6.19273	7.50448	0.615402	-10.6434	27.5391	-1.32063	5.46325	-3.47038	1.61765	-48.5788	6.43219	11.6614	0.583641	-15.2552	24.9235	-10.6931	5.12517	-9.44397	1.20631	-61.6545	6.43425	11.6971	0.598209	-13.1398	25.0419	-10.2688	5.14586	-9.0784	1.1935	-62.0616	6.62078	14.9353
CUB	19.9441	26.7594	3.74363	106.032	19.1164	7.87958	-60.4917	20.4855	-23.4457	2.88062	-23.0528	78.2774	-26.1757	14.4431	-24.4469	18.2569	-8.45996	24.3296	-9.08032	3.10354	-17.098	96.2765	-9.2006	17.4405	-8.76677	6.47406	-67.539	20.1802	-24.5865	2.38272	-36.3525	68.1451	-35.7316	14.1758	-25.845	2.59918	-86.9677	18.2376	-31.8461	2.35067	-37.2089	60.3954	-43.0404	12.6416	-33.8703	2.50665	-87.4316	18.4377	-31.0984
CYP	0.768945	2.16598	0.12	9.82077	2.0737	0.541996	-29.5143	2.41473	11.4843	0.135081	12.5675	10.2997	4.87695	2.3075	11.2747	0.781271	1.60291	2.49587	15.2303	0.13964	16.3663	11.7259	19.3995	2.35905	13.7604	0.322101	-58.1114	1.998	-7.75566	0.125251	4.37539	8.79837	-10.4106	1.73522	-16.3223	0.244417	-68.214	1.85282	-14.4582	0.127016	5.84658	8.16153	-16.8952	1.60689	-22.5112	0.252926	-67.1074	1.8545	-14.3804
CZE	7.07773	17.3069	0.870125	141.429	18.2761	5.57105	-21.2876	16.9248	-2.20758	0.973678	11.901	144	1.81827	18.1836	-0.505916	6.0954	-13.8791	17.3658	0.3401	0.838312	-3.65612	143.79	1.6696	18.5939	1.73913	2.34236	-66.9052	13.302	-23.1403	0.868836	-0.148156	99.198	-29.86	12.958	-29.0988	1.58064	-77.6674	11.3798	-34.2468	0.898384	3.24779	81.0891	-42.6643	11.1745	-38.8574	1.5676	-77.8516	11.5224	-33.4229
DEU	63.5731	97.2119	3.37332	1032.5	135.965	47.3347	-25.5429	92.5445	-4.80129	4.50655	33.5941	956.367	-7.37367	133.806	-1.58759	56.7052	-10.8032	96.0122	-1.23409	3.83515	13.6909	1034.19	0.163321	136.095	0.0959066	23.8009	-62.5614	81.2303	-16.4399	4.03652	19.6601	801.043	-22.4172	112.966	-16.9154	18.6543	-70.6568	75.0535	-22.7939	4.17368	23.7263	735.07	-28.8068	104.692	-23.0005	18.6192	-70.7121	76.9892	-20.8026
DJI	0.890369	0.949667	0.104338	4.71808	0.746788	0.890369		0.949667		0.104338		4.71808		0.746788		0.876714	-1.53362	1.17279	23.4952	0.152435	46.0977	6.25043	32.4784	0.964951	29.2135	0.582514	-34.5761	1.3758	44.8717	0.13226	26.7621	6.44018	36.5001	1.09688	46.8797	0.287083	-67.7569	1.35586	42.7718	0.143106	37.1571	6.18809	31.157	1.01647	36.1121	0.286794	-67.7893	1.50983	58.9855
DMA	0.0690507	0.105105	0.0123599	0.468297	0.0866382	0.0685901	-0.667085	0.111864	6.43023	0.0125167	1.26794	0.446708	-4.61002	0.0830279	-4.1671	0.067255	-2.60054	0.102295	-2.67379	0.0106225	-14.0571	0.445295	-4.91185	0.0816412	-5.7677	0.0348922	-49.4687	0.12306	17.0827	0.0109627	-11.3043	0.403919	-13.7472	0.0769014	-11.2384	0.0288383	-58.2361	0.12628	20.1461	0.0113646	-8.05257	0.410567	-12.3276	0.0777843	-10.2194	0.0287621	-58.3464	0.133041	26.5791
DNK	6.42376	8.45712	0.598394	73.9454	11.0854	5.24054	-18.4194	7.91702	-6.38639	0.58996	-1.40942	70.1003	-5.19988	10.5062	-5.22521	5.56245	-13.4082	8.85385	4.69099	0.654698	9.40927	81.3005	9.94667	11.5599	4.2808	2.00627	-68.768	6.35011	-24.9141	0.591528	-1.14735	63.0044	-14.796	8.53527	-23.0043	1.32075	-79.4396	5.80652	-31.3416	0.583966	-2.41105	58.3253	-21.1238	8.05547	-27.3325	1.31761	-79.4885	5.87464	-30.5363
DOM	7.72135	12.1332	4.1301	64.9074	13.336	7.26555	-5.90318	15.0621	24.1389	3.92475	-4.97206	59.5632	-8.23361	14.5712	9.26262	7.15836	-7.29141	12.6761	4.47407	4.56503	10.5309	66.5613	2.54795	13.4614	0.940585	4.2667	-44.7415	14.3125	17.961	4.32573	4.73677	57.1019	-12.0256	12.5823	-5.65167	2.32306	-69.9138	13.598	12.0721	4.53085	9.70335	51.4958	-20.6627	11.3933	-14.5668	2.26586	-70.6547	14.3006	17.863
DZA	13.8574	69.8784	5.14797	285.457	50.0352	13.8574		69.8784		5.14797		285.457		50.0352		13.5933	-1.90588	66.2849	-5.14253	5.1199	-0.54525	276.71	-3.06426	46.9759	-6.11427	10.6156	-23.3943	66.8466	-4.33873	5.18974	0.811414	260.177	-8.85591	45.6733	-8.71767	5.25674	-62.0654	62.5811	-10.4428	5.4424	5.71931	237.049	-16.9581	41.517	-17.0243	5.19456	-62.5142	64.3504	-7.91087
ECU	13.2552	16.6681	3.84238	57.6853	12.8328	13.2552		16.6681		3.84238		57.6853		12.8328		12.3569	-6.77728	20.6451	23.8599	5.02446	30.7642	77.9195	35.0768	14.7973	15.3083	5.64244	-57.4324	27.5873	65.5093	5.8475	52.1842	59.8928	3.82672	13.7889	7.45052	3.44153	-74.0365	29.4632	76.764	6.43737	67.5358	65.0472	12.7621	14.7142	14.6608	3.35197	-74.7121	31.5776	89.4492
EGY	42.9512	84.4237	35.1823	1250.03	105.331	42.9512		84.4237		35.1823		1250.03		105.331		41.5047	-3.36775	73.7885	-12.5974	31.4338	-10.6543	1127	-9.84231	93.4528	-11.2769	29.3401	-31.6897	81.2678	-3.73819	33.739	-4.1023	909.979	-27.2036	88.2487	-16.2176	18.6478	-56.5837	76.2757	-9.65136	32.4426	-7.78709	810.981	-35.1232	81.9868	-22.1627	18.1846	-57.6621	74.1303	-12.1926
ESP	42.1377	135.135	12.5274	692.504	116.017	39.3179	-6.69189	127.831	-5.40451	12.238	-2.31058	660.468	-4.62616	104.665	-9.78491	38.0681	-9.65774	129.684	-4.0336	12.1296	-3.17574	664.99	-3.97324	111.703	-3.71791	12.2886	-70.8371	92.2059	-31.7674	9.21078	-26.4752	447.397	-35.3943	71.4598	-38.4057	8.21513	-80.5041	80.8711	-40.1552	8.47827	-32.3225	397.773	-42.5602	63.707	-45.0881	8.08192	-80.8202	81.9661	-39.3449
EST	4.35274	2.78605	0.0443075	15.3814	1.83337	3.78124	-13.1296	2.94209	5.60088	0.0662075	49.4273	15.571	1.23311	1.91004	4.18192	4.07912	-6.28606	2.88656	3.60747	0.0474841	7.16938	16.1734	5.14966	1.90683	4.00702	1.70838	-60.7516	2.31796	-16.8011	0.0794728	79.3664	10.8858	-29.227	1.40713	-23.2491	1.27721	-70.6572	2.07089	-25.6693	0.0805875	81.8824	9.46842	-38.4423	1.26195	-31.1677	1.28175	-70.553	2.11206	-24.1917
ETH	91.3966	110.254	4.00338	157.386	23.722	91.3966		110.254		4.00338		157.386		23.722		89.7715	-1.77806	160.886	45.9226	14.822	270.237	276.656	75.7813	43.338	82.6913	104.606	14.4523	162.754	47.6176	19.1714	378.881	281.243	78.6961	47.9002	101.923	42.1576	-53.8741	166.294	50.8282	22.3391	458.005	290.738	84.7292	49.6603	109.343	42.4203	-53.5865	174.848	58.5867
FIN	15.0515	11.1397	0.27561	75.9648	9.85735	13.9774	-7.1363	11.3709	2.07521	0.317766	15.2953	76.3578	0.517378	10.2079	3.55584	13.9202	-7.51605	10.9752	-1.47712	0.320398	16.2504	75.9971	0.0425159	9.92032	0.638755	7.9964	-46.873	8.55176	-23.2319	0.330665	19.9757	55.296	-27.2083	7.32342	-25.706	6.26111	-58.4021	7.55812	-32.1517	0.348501	26.4471	49.8364	-34.3953	6.80966	-30.918	6.15693	-59.0942	7.50292	-32.6472
FJI	1.26415	1.00989	0.0715073	4.71517	0.809926	1.24517	-1.50175	0.973034	-3.64925	0.0634533	-11.2632	4.02079	-14.7266	0.716427	-11.5441	1.07147	-15.2422	0.974067	-3.54698	0.0690478	-3.43954	4.5653	-3.1785	0.783291	-3.28857	0.571888	-54.7611	1.13331	12.2213	0.0619708	-13.3363	4.02553	-14.626	0.766164	-5.40315	0.22922	-81.8677	1.14568	13.4461	0.0633888	-11.3534	4.16639	-11.6387	0.777701	-3.97874	0.22688	-82.0527	1.17826	16.6729
FRA	72.635	86.7902	4.40778	828.963	108.901	47.1067	-35.146	78.4426	-9.61813	4.18842	-4.97668	709.7	-14.387	92.6828	-14.8924	55.7778	-23.2081	80.049	-7.76716	4.14463	-5.97032	753.626	-9.08813	100.301	-7.89713	18.5538	-74.4561	66.9609	-22.8474	3.92926	-10.8564	547.854	-33.9109	70.0638	-35.6627	12.251	-83.1335	62.6189	-27.8502	3.84327	-12.8073	499.422	-39.7534	65.2123	-40.1176	12.0772	-83.3727	64.6456	-25.5151
FSM	0.0345847	0.136555	0.0114884	0.586219	0.0950053	0.0345847		0.136555		0.0114884		0.586219		0.0950053		0.0311576	-9.90933	0.133114	-2.51984	0.0105696	-7.99817	0.552085	-5.82271	0.0888722	-6.45558	0.0308144	-10.9016	0.186617	36.6603	0.00698021	-39.2414	0.625026	6.61981	0.122185	28.6083	0.020548	-40.5863	0.192965	41.3094	0.00707025	-38.4576	0.602657	2.80399	0.114093	20.0914	0.0208028	-39.8497	0.207299	51.8059
GAB	2.29037	3.40602	0.11697	9.6607	1.73146	2.29037		3.40602		0.11697		9.6607		1.73146		2.24196	-2.11356	3.43515	0.85517	0.122723	4.91811	9.79833	1.42454	1.72113	-0.596353	0.701743	-69.3612	2.95469	-13.2511	0.100665	-13.9396	7.06833	-26.8343	1.38757	-19.8608	0.261012	-88.604	2.69315	-20.9296	0.0993848	-15.034	6.36917	-34.0714	1.20453	-30.4323	0.257803	-88.744	2.79471	-17.9479
GBR	65.9136	74.6006	7.5106	674.956	96.1386	54.594	-17.1733	71.2821	-4.44837	7.36921	-1.88253	624.127	-7.53078	90.0715	-6.31084	52.6811	-20.0755	70.5722	-5.40004	7.54935	0.515857	640.679	-5.07851	91.1704	-5.16773	19.7419	-70.0488	62.2915	-16.5001	8.65359	15.2184	469.023	-30.5107	64.934	-32.4579	11.8408	-82.0358	58.2165	-21.9625	8.82053	17.441	431.708	-36.0391	60.007	-37.5828	11.8703	-81.9912	59.181	-20.6696
GEO	2.40374	6.87462	0.418844	28.2322	4.57648	2.26094	-5.94064	9.22929	34.2517	0.579537	38.3657	37.3468	32.2844	6.0108	31.3413	2.06006	-14.2978	8.71678	26.7966	0.597257	42.5963	35.8126	26.8501	5.79368	26.5969	1.62111	-32.559	8.94232	30.0773	0.780851	86.4298	31.5631	11.798	5.16319	12.8201	1.02717	-57.268	8.41582	22.4188	0.808541	93.0408	29.412	4.17882	4.74005	3.57426	1.02231	-57.4702	8.62732	25.4952
GHA	11.9079	53.1505	1.66606	102.791	15.3905	11.9079		53.1505		1.66606		102.791		15.3905		11.2956	-5.14189	47.7735	-10.1165	1.51356	-9.15293	92.7387	-9.77899	13.7942	-10.3719	15.8686	33.2603	82.3907	55.014	1.40872	-15.4457	123.525	20.1712	20.4361	32.7838	7.89272	-33.7189	72.1368	35.7218	1.29818	-22.0804	96.7864	-5.84123	16.1598	4.99835	7.90989	-33.5747	82.2505	54.7502
GIN	10.6399	26.0755	0.799306	50.611	7.25739	10.6399		26.0755		0.799306		50.611		7.25739		10.3219	-2.98788	24.963	-4.26638	0.786408	-1.61357	50.6746	0.12551	7.0744	-2.52153	13.8658	30.3191	43.2627	65.9132	1.00357	25.5556	66.7729	31.9335	9.68829	33.4955	6.94234	-34.7515	39.7181	52.3196	1.06197	32.8619	61.204	20.9301	8.98196	23.7629	6.84136	-35.7006	41.1623	57.8581
GMB	1.29867	2.85877	0.177489	7.63562	1.18909	1.29867		2.85877		0.177489		7.63562		1.18909		1.24474	-4.15294	2.99373	4.7207	0.196488	10.7042	8.62663	12.9787	1.31446	10.5435	1.3994	7.75611	4.32979	51.4563	0.128885	-27.384	7.7804	1.89616	1.39853	17.614	0.643074	-50.4822	3.87741	35.6319	0.129761	-26.8906	6.80734	-10.8476	1.19606	0.586082	0.634706	-51.1264	4.27581	49.5682
GNB	1.47843	2.02235	0.154576	5.58406	0.810742	1.47843		2.02235		0.154576		5.58406		0.810742		1.42847	-3.37925	2.43793	20.5491	0.206898	33.8485	6.29378	12.7097	0.8936	10.22	1.93436	30.8388	2.95175	45.9562	0.262058	69.5334	5.8902	5.48238	0.992879	22.4655	1.36678	-7.55186	3.046	50.6168	0.306063	98.0017	6.16919	10.4785	1.0393	28.1909	1.35775	-8.16272	3.32819	64.5704
GRC	13.2172	26.8123	4.27329	201.691	29.6122	4.77113	-63.9021	19.4025	-27.6357	4.07733	-4.5858	143.604	-28.8002	22.2257	-24.9443	13.0285	-1.42782	24.5049	-8.60543	4.00324	-6.31949	189.017	-6.28394	28.1711	-4.86655	3.67877	-72.1668	20.6359	-23.0356	3.55076	-16.9081	140.366	-30.4056	19.4948	-34.1663	2.3685	-82.0802	17.8556	-33.405	2.83298	-33.705	107.666	-46.6183	15.3236	-48.2525	2.33192	-82.3569	17.579	-34.4366
GRD	0.0696184	0.108453	0.0132317	0.502423	0.0959857	0.0983663	41.2936	0.14707	35.6076	0.0164644	24.4316	0.616154	22.6365	0.118894	23.8668	0.0682692	-1.93801	0.133689	23.2692	0.0133694	1.04104	0.640442	27.4709	0.115131	19.9462	0.0527914	-24.1703	0.159808	47.3522	0.0136137	2.88717	0.551023	9.67316	0.104343	8.70646	0.042446	-39.0304	0.164497	51.6757	0.0142333	7.57021	0.561834	11.825	0.105674	10.093	0.0422701	-39.2831	0.174038	60.4736
GTM	8.65401	20.6017	1.41667	75.4823	14.6292	5.34171	-38.2747	23.2039	12.6313	1.53893	8.63007	74.9883	-0.65447	14.0667	-3.84488	6.09237	-29.6006	24.3627	18.2559	1.39258	-1.70017	89.7992	18.9673	16.4985	12.7782	7.4054	-14.4281	24.5966	19.3913	1.43855	1.54478	73.5318	-2.58405	15.943	8.9811	3.31247	-61.7233	22.8962	11.1377	1.44804	2.21443	70.9482	-6.0068	15.0893	3.14516	3.27664	-62.1374	23.6422	14.7587
GUY	2.01562	1.22851	0.287721	4.67119	0.826155	2.01562		1.22851		0.287721		4.67119		0.826155		1.91401	-5.04076	1.33985	9.06239	0.293262	1.92586	4.91877	5.30005	0.853303	3.28601	2.58825	28.4096	1.43907	17.1392	0.197892	-31.221	3.92478	-15.9791	0.773974	-6.3161	1.96549	-2.48708	1.42288	15.8214	0.189703	-34.0672	3.74142	-19.9043	0.739559	-10.4819	2.03909	1.16466	1.50874	22.81
HND	5.99058	9.09261	0.699653	39.6711	7.16326	2.8041	-53.1915	10.5156	15.6502	0.767251	9.66173	44.0221	10.9677	7.28731	1.73182	4.09659	-31.6161	10.385	14.214	0.733587	4.85016	45.5874	14.9135	7.90521	10.3577	4.12543	-31.1346	11.725	28.9506	0.692822	-0.97633	49.8718	25.7132	8.8054	22.9244	1.74987	-70.7896	11.3795	25.1506	0.702737	0.440883	50.5232	27.3551	8.88413	24.0236	1.72591	-71.1896	11.7907	29.6735
HRV	2.9296	9.67247	0.132496	82.0274	10.9495	2.55291	-12.8581	9.56273	-1.1345	0.15203	14.7433	75.277	-8.22938	9.94102	-9.21041	2.70067	-7.8143	10.0534	3.9383	0.139563	5.33422	83.9156	2.30197	10.9752	0.234822	1.11245	-62.0273	8.28218	-14.3737	0.165727	25.0807	61.1155	-25.4937	7.90525	-27.8028	0.773233	-73.6062	6.17124	-36.1979	0.163101	23.0987	36.1635	-55.9129	4.95756	-54.7235	0.781972	-73.3079	6.32959	-34.5607
HTI	5.31853	14.4281	1.72703	32.7073	5.45343	5.31853		14.4281		1.72703		32.7073		5.45343		5.15636	-3.04914	20.1112	39.3894	2.58738	49.8163	47.3425	44.7459	6.9765	27.9287	6.8228	28.2836	18.8066	30.3477	1.65087	-4.41018	38.8608	18.8138	7.89973	44.8579	4.18429	-21.3261	18.5738	28.7337	1.69488	-1.8619	37.9611	16.0632	7.51618	37.8248	4.12721	-22.3994	19.361	34.19
HUN	11.4342	17.8146	0.550718	164.647	20.6163	11.6849	2.19232	19.0483	6.9252	0.652551	18.491	169.866	3.17003	21.6354	4.94331	8.31519	-27.278	18.1636	1.95908	0.679267	23.3421	166.209	0.949194	20.5841	-0.156042	3.29835	-71.1537	14.3773	-19.2947	0.847207	53.8369	113.982	-30.7716	14.2823	-30.7232	1.59266	-86.0711	11.8123	-33.6929	0.883988	60.5156	83.033	-49.569	11.0116	-46.5877	1.54926	-86.4506	11.8991	-33.206
IDN	142.371	237.883	21.8272	2274.7	188.632	191.931	34.8099	301.053	26.5554	22.3176	2.24671	2234.28	-1.77697	250.423	32.757	136.808	-3.90794	226.838	-4.6428	21.6123	-0.984408	2151.46	-5.41769	181.631	-3.71182	235.55	65.4474	319.958	34.5027	25.3849	16.2994	2113.28	-7.09609	281.425	49.1921	190.207	33.599	295.512	24.2261	23.8065	9.06819	1994.33	-12.3255	252.305	33.7547	202.882	42.5023	306.236	28.734
IND	572.912	1622.37	472.296	13441.9	2676.6	632.119	10.3344	1817.02	11.998	441.597	-6.49995	14135.5	5.16012	2880.05	7.60129	371.941	-35.0789	1694.67	4.45604	489.355	3.61187	14119.4	5.0403	2834.19	5.88799	592.403	3.40212	2134.39	31.5599	407.804	-13.6549	12169.2	-9.46783	2690.74	0.528601	263.87	-53.9423	2120.96	30.7322	408.873	-13.4286	11887.2	-11.5661	2671.17	-0.202792	260.815	-54.4756	2161.66	33.2407
IRL	16.9043	5.27976	0.46411	46.3312	6.67942	6.84738	-59.4933	5.18618	-1.77256	0.447225	-3.63825	40.9848	-11.5394	6.05328	-9.3742	13.3885	-20.7984	5.05962	-4.16963	0.403239	-13.1158	44.2707	-4.44731	6.40853	-4.0555	3.51288	-79.219	4.83581	-8.40856	0.369717	-20.3385	36.0116	-22.2736	5.28026	-20.9473	1.77025	-89.5278	4.56856	-13.4704	0.366665	-20.9961	33.7716	-27.1083	5.00503	-25.0678	1.78748	-89.4259	4.58354	-13.1867
IRN	55.6986	131.26	36.3131	843.463	139.237	78.2951	40.5691	170.462	29.8664	54.4589	49.9703	868.832	3.00777	163.998	17.784	55.1264	-1.02735	126.252	-3.8151	35.2587	-2.90379	812.182	-3.70866	134.142	-3.65888	45.7059	-17.9406	135.108	2.93202	44.4053	22.2844	699.001	-17.1273	122.296	-12.1671	16.0457	-71.192	125.233	-4.59136	42.8614	18.0327	629.997	-25.3083	110.692	-20.5005	15.9086	-71.438	129.995	-0.963591
IRQ	12.4596	63.1118	30.2259	222.059	36.2622	12.4596		63.1118		30.2259		222.059		36.2622		12.6554	1.57148	71.0781	12.6224	36.7132	21.4624	255.623	15.1153	40.1472	10.7135	15.1825	21.8537	78.2284	23.952	31.0693	2.79032	237.061	6.75616	40.0356	10.4059	7.94148	-36.2621	62.2317	-1.39449	23.9822	-20.6568	196.854	-11.3503	33.2156	-8.40168	7.8024	-37.3784	63.75	1.01118
ISL	0.418859	0.399896	0.0319782	2.56221	0.476652	0.284159	-32.1588	0.385203	-3.67432	0.0320755	0.304426	2.62318	2.37968	0.471525	-1.07562	0.344465	-17.7613	0.421994	5.52584	0.0316358	-1.07059	2.67305	4.32598	0.489894	2.77819	0.10187	-75.6793	0.436337	9.11264	0.0319026	-0.23623	2.61677	2.12939	0.460367	-3.41663	0.0624353	-85.094	0.424207	6.07929	0.0321725	0.607739	2.56733	0.199969	0.451365	-5.30518	0.0626571	-85.041	0.440724	10.2097
ISR	6.41359	16.4943	1.46418	101.545	20.1648	6.41359		16.4943		1.46418		101.545		20.1648		6.00591	-6.35663	16.0287	-2.82296	1.49009	1.7695	102.824	1.25975	19.0923	-5.31891	2.07282	-67.6809	10.1945	-38.194	1.30838	-10.6405	59.3317	-41.5708	11.4474	-43.231	1.01157	-84.2277	9.27836	-43.748	1.27837	-12.6904	55.0085	-45.8282	10.6529	-47.1711	0.965464	-84.9466	8.82702	-46.4844
ITA	50.7923	121.687	10.7601	930.537	145.672	36.39	-28.3552	105.462	-13.3328	9.07141	-15.6937	678.091	-27.1291	127.927	-12.1814	44.6023	-12.1869	108.536	-10.8068	9.76722	-9.22712	827.55	-11.0674	132.956	-8.72912	14.7542	-70.9519	92.9799	-23.5907	8.00595	-25.5957	633.153	-31.9583	92.5058	-36.4971	10.6265	-79.0785	86.9243	-28.5671	7.3489	-31.7021	577.112	-37.9807	84.4756	-42.0096	10.5175	-79.2931	87.5247	-28.0737
JAM	1.95349	3.1456	0.400157	20.371	3.83079	1.63599	-16.2528	3.71594	18.1313	0.342783	-14.3379	17.9688	-11.7925	3.42179	-10.6767	1.67377	-14.3188	3.32233	5.61814	0.368211	-7.98338	21.3555	4.83277	3.90919	2.04652	1.42975	-26.8105	3.57425	13.6268	0.283076	-29.2587	15.6321	-23.2632	3.09832	-19.1207	0.800713	-59.0112	3.47411	10.4435	0.276155	-30.9883	14.7578	-27.555	2.90193	-24.2471	0.783288	-59.9032	3.58827	14.0726
JOR	3.37366	12.1753	1.03848	64.4789	11.8909	3.37366		12.1753		1.03848		64.4789		11.8909		3.34124	-0.960783	11.7436	-3.54587	1.04632	0.755706	66.0004	2.35964	11.672	-1.84055	2.46633	-26.8944	10.9091	-10.3996	1.16077	11.7763	47.0588	-27.0168	9.05023	-23.8894	1.22809	-63.5975	9.61612	-21.0194	1.17608	13.2501	41.1736	-36.1441	7.89924	-33.569	1.24931	-62.9686	9.73827	-20.0161
JPN	58.598	147.433	11.4608	1262.9	314.765	59.5602	1.642	163.718	11.0451	12.4762	8.86006	1389.18	9.99865	361.403	14.8168	59.7091	1.89604	161.622	9.62361	13.2725	15.8079	1406.51	11.3713	358.326	13.8393	31.3335	-46.5281	150.636	2.17207	11.6122	1.3214	1104.38	-12.5524	300.307	-4.5933	20.5702	-64.8961	137.675	-6.61882	11.305	-1.35883	1010.72	-19.9685	288.747	-8.26579	20.4095	-65.1704	140.778	-4.51436
KAZ	17.1079	66.4142	3.08593	120.319	17.4552	17.1079		66.4142		3.08593		120.319		17.4552		14.6586	-14.3171	66.627	0.320485	2.78686	-9.69137	122.681	1.96292	17.0466	-2.34119	3.92579	-77.0528	50.0381	-24.6574	3.24258	5.07605	103.838	-13.6981	15.4201	-11.6594	1.99582	-88.3339	44.8511	-32.4676	3.27242	6.04325	93.904	-21.9543	13.5809	-22.1959	1.98361	-88.4053	44.787	-32.5641
KEN	43.3419	47.8197	2.69605	121.515	18.1045	14.6075	-66.2971	57.2779	19.7789	3.387	25.6284	138.399	13.8951	21.0065	16.029	42.3022	-2.39881	57.8675	21.012	3.47696	28.9651	159.007	30.8543	23.7451	31.1558	25.1101	-42.0651	74.9517	56.7382	3.58657	33.0307	141.3	16.2822	23.2091	28.1952	10.5767	-75.5971	75.4736	57.8296	3.93809	46.069	151.643	24.7941	25.1571	38.9552	10.5776	-75.595	81.7759	71.0089
KGZ	3.57147	9.49235	2.70303	39.0331	5.64288	3.57147		9.49235		2.70303		39.0331		5.64288		3.31344	-7.22475	10.7194	12.9272	3.13801	16.0924	45.0425	15.3956	6.41458	13.6756	1.46923	-58.8621	10.5917	11.5817	3.39195	25.4872	37.4919	-3.94849	5.81749	3.09433	0.864405	-75.7969	9.58042	0.927783	3.29403	21.8645	32.7176	-16.1799	5.05159	-10.4786	0.855491	-76.0465	9.79305	3.16782
KHM	10.3762	18.5856	0.734009	51.8014	8.04256	10.0517	-3.12768	21.7837	17.2079	1.08596	47.9493	59.566	14.9891	10.178	26.5514	10.0201	-3.43252	20.7597	11.6982	1.00659	37.1359	60.6435	17.0693	9.6338	19.7852	13.2638	27.8285	23.1102	24.3448	1.09122	48.6656	56.328	8.73836	11.685	45.2894	9.11432	-12.1615	23.5016	26.4509	1.16808	59.137	58.1347	12.2261	11.8108	46.8534	8.99253	-13.3352	24.7339	33.0814
KIR	0.0345847	0.136555	0.0114884	0.586219	0.0950053	0.0345847		0.136555		0.0114884		0.586219		0.0950053		0.0315759	-8.69973	0.134556	-1.4638	0.0107599	-6.34171	0.559842	-4.49948	0.0899512	-5.31983	0.0310664	-10.1728	0.188053	37.7125	0.00717419	-37.5529	0.63278	7.94258	0.123248	29.7273	0.0208001	-39.8575	0.194402	42.3616	0.00726423	-36.7691	0.610411	4.12676	0.115156	21.2104	0.0210548	-39.1209	0.208735	52.8581
KNA	0.0459868	0.0531239	0.00722227	0.261818	0.0494212	0.0710219	54.4399	0.077986	46.8003	0.00857186	18.6865	0.264669	1.08916	0.0536468	8.5501	0.0429626	-6.57627	0.0667625	25.6732	0.00780554	8.07604	0.324625	23.9891	0.0574281	16.2013	0.0286721	-37.6515	0.075052	41.2775	0.00675804	-6.42777	0.256482	-2.0378	0.0490427	-0.765833	0.0212995	-53.6834	0.0782334	47.266	0.00724	0.245469	0.265931	1.57115	0.0502839	1.74561	0.0210697	-54.1832	0.0830226	56.2811
KOR	34.125	71.0733	6.54385	507.167	100.038	14.89	-56.3664	62.8361	-11.5897	5.33487	-18.475	373.745	-26.3073	87.283	-12.7499	33.7018	-1.24032	68.7732	-3.23625	6.03714	-7.74331	490.704	-3.24604	97.5018	-2.5349	13.9886	-59.0078	70.9505	-0.17279	5.45473	-16.6435	386.539	-23.7846	91.2281	-8.80629	8.96745	-73.7218	63.271	-10.9779	5.27005	-19.4656	317.733	-37.3514	77.605	-22.4243	8.89314	-73.9395	64.4955	-9.25493
KWT	4.23364	6.07838	0.780617	37.4492	7.39854	4.23364		6.07838		0.780617		37.4492		7.39854		4.17362	-1.4176	5.54394	-8.79248	0.761345	-2.46891	35.8402	-4.29646	6.89283	-6.83531	1.56122	-63.1235	4.66374	-23.2732	0.753684	-3.45029	27.2953	-27.1138	4.89327	-33.8617	0.757855	-82.0992	4.39882	-27.6316	0.792061	1.46594	25.851	-30.9705	4.48889	-39.3273	0.738654	-82.5527	4.52881	-25.4931
LAO	5.91963	8.20343	0.402047	32.5702	4.8408	5.91963		8.20343		0.402047		32.5702		4.8408		4.93059	-16.7078	8.29975	1.17414	0.407715	1.40969	33.4114	2.58265	4.91968	1.62941	5.51774	-6.78918	10.3995	26.7706	0.482994	20.1337	30.1905	-7.30636	5.28324	9.13976	2.983	-49.6083	9.80692	19.5466	0.461329	14.7449	27.1703	-16.5793	4.88945	1.00493	2.97266	-49.7831	10.33	25.9235
LBN	2.46104	6.21671	0.633055	32.4691	6.07968	2.30427	-6.37021	6.24907	0.520625	0.550866	-12.983	28.4545	-12.3643	6.19933	1.96794	2.42753	-1.36197	5.90583	-5.00069	0.56115	-11.3584	30.1487	-7.14626	5.70652	-6.13789	1.25264	-49.1012	6.03893	-2.85964	0.632049	-0.159033	26.8638	-17.2634	5.03136	-17.243	0.651486	-73.5281	5.80923	-6.5546	0.635696	0.417151	24.9063	-23.2923	4.63519	-23.7594	0.640721	-73.9655	5.85919	-5.75091
LBR	1.33619	4.83371	0.338613	17.9775	2.70107	1.33619		4.83371		0.338613		17.9775		2.70107		1.31489	-1.59412	5.98328	23.7824	0.405743	19.8251	21.3307	18.6526	3.15561	16.8281	1.90041	42.2264	7.90425	63.5234	0.33162	-2.06496	22.5168	25.2503	4.11298	52.2722	0.929841	-30.411	7.66862	58.6488	0.29095	-14.0757	18.8818	5.03044	3.46892	28.4276	0.913336	-31.6462	8.14812	68.5686
LCA	0.148309	0.18076	0.021031	0.9492	0.169485	0.149771	0.985875	0.242898	34.3757	0.022148	5.3109	0.999606	5.31044	0.175957	3.81845	0.144689	-2.44089	0.231003	27.7951	0.0221018	5.09157	1.19485	25.8794	0.204165	20.4621	0.0904714	-38.9981	0.280146	54.9822	0.0215967	2.68977	1.02555	8.04369	0.191244	12.8382	0.0724424	-51.1545	0.288961	59.859	0.0227556	8.20004	1.04757	10.363	0.194399	14.7	0.0720737	-51.4031	0.305514	69.016
LKA	4.44981	23.133	6.47466	82.7163	13.7501	6.1039	37.1722	35.6614	54.1583	5.36333	-17.1643	97.9573	18.4257	18.1195	31.7776	4.01149	-9.85019	24.2608	4.87546	6.7953	4.95223	84.0989	1.67162	13.9931	1.76763	5.40059	21.3668	34.572	49.449	4.60092	-28.9396	98.436	19.0044	18.0577	31.328	4.17564	-6.16145	34.4846	49.0711	4.63594	-28.3987	98.712	19.3381	17.6374	28.2714	4.04887	-9.01027	38.1204	64.7881
LSO	2.06291	2.9287	0.091875	9.95697	1.53367	2.06291		2.9287		0.091875		9.95697		1.53367		1.947	-5.61908	3.44496	17.6278	0.123873	34.8274	12.7012	27.5613	1.9691	28.3914	1.95909	-5.03292	3.47807	18.7581	0.148144	61.2457	10.7577	8.04198	1.83622	19.7275	1.23943	-39.9182	3.45444	17.9513	0.149379	62.5889	10.4903	5.35613	1.73433	13.0834	1.2417	-39.8085	3.7386	27.6539
LTU	8.65777	6.95768	0.0959256	38.832	4.54429	7.29904	-15.6938	6.55113	-5.84309	0.146937	53.1782	36.1169	-6.99192	4.34827	-4.31356	8.22377	-5.01283	7.03722	1.14329	0.106356	10.8734	39.7878	2.46138	4.65164	2.3624	3.6284	-58.0908	5.35535	-23.0296	0.187463	95.4249	25.2594	-34.9521	3.21303	-29.2953	2.92841	-66.1759	4.75964	-31.5916	0.188658	96.6708	21.87	-43.6803	2.84017	-37.5002	2.97196	-65.6729	4.92738	-29.1806
LUX	1.80735	0.771173	0.0650467	5.55781	1.04238	1.8099	0.141569	0.795505	3.15522	0.0551901	-15.1531	5.76512	3.73014	1.05535	1.24417	1.69503	-6.21451	0.78803	2.18592	0.0549679	-15.4947	5.76501	3.72807	1.05731	1.43227	0.471083	-73.9351	0.638913	-17.1505	0.0451306	-30.6182	5.03474	-9.41146	0.835146	-19.8811	0.330013	-81.7404	0.600742	-22.1002	0.0446752	-31.3183	4.86284	-12.5044	0.802758	-22.9882	0.326534	-81.9329	0.606174	-21.3958
LVA	5.61212	4.33809	0.0579374	23.651	2.87733	4.70036	-16.2463	4.1133	-5.18175	0.0645964	11.4935	22.5467	-4.6691	2.76675	-3.84292	5.26973	-6.1009	4.54457	4.75979	0.0673981	16.3292	25.0597	5.9559	3.04974	5.99196	2.59329	-53.7913	3.7213	-14.2179	0.118597	104.699	17.2634	-27.0077	2.38874	-16.9807	2.0506	-63.4612	3.30351	-23.8487	0.119664	106.54	14.8499	-37.2125	2.13488	-25.8032	2.04515	-63.5583	3.3697	-22.3229
MAR	12.5935	65.493	12.2009	198.732	47.8257	12.5935		65.493		12.2009		198.732		47.8257		12.5654	-0.223118	63.2704	-3.39351	12.0651	-1.11349	198.065	-0.335461	44.2406	-7.49631	9.8108	-22.0963	61.7328	-5.74132	10.5581	-13.4652	158.209	-20.3907	41.3791	-13.4794	4.78198	-62.0282	58.4273	-10.7884	10.8536	-11.0425	153.509	-22.7557	40.2063	-15.9317	4.76245	-62.1833	60.484	-7.64801
MDA	1.43203	8.77865	0.0993274	32.5906	4.59275	1.43203		8.77865		0.0993274		32.5906		4.59275		1.39834	-2.35203	9.91464	12.9403	0.147835	48.8357	37.9509	16.4472	5.25138	14.3407	1.06195	-25.8431	9.14186	4.13747	0.160658	61.7457	29.2815	-10.1536	4.30972	-6.16265	0.778435	-45.641	7.20864	-17.8844	0.158409	59.482	21.262	-34.7602	3.24336	-29.3809	0.781304	-45.4406	7.37353	-16.0061
MDG	19.775	24.8114	5.75888	62.2994	9.53714	19.775		24.8114		5.75888		62.2994		9.53714		19.2098	-2.85822	31.4304	26.6772	7.9658	38.322	77.4512	24.321	11.712	22.8043	20.8066	5.21646	38.54	55.3317	9.0256	56.725	72.762	16.7941	13.9316	46.0773	12.476	-36.9105	39.9551	61.0352	9.49975	64.9582	77.2475	23.994	14.7538	54.698	12.3286	-37.6557	42.7501	72.3001
MDV	0.207851	0.385004	0.039199	2.15973	0.37252	0.207851		0.385004		0.039199		2.15973		0.37252		0.167602	-19.3647	0.419777	9.03202	0.0436908	11.4591	2.36802	9.64422	0.392975	5.49107	0.17034	-18.0472	0.485096	25.9978	0.0382609	-2.39305	1.9626	-9.12759	0.367455	-1.35953	0.0715715	-65.566	0.467845	21.5171	0.0393027	0.264792	1.86172	-13.7987	0.337703	-9.34624	0.0739672	-64.4134	0.512062	33.0019
MEX	100.672	188.519	27.8904	1218.29	177.417	90.768	-9.8375	232.68	23.4252	28.3057	1.48902	842.713	-30.8282	152.238	-14.1916	67.4626	-32.9874	189.145	0.331879	27.7224	-0.602475	1247.78	2.42061	179.417	1.12747	33.2727	-66.9492	181.049	-3.96247	24.1425	-13.4378	968.824	-20.4767	153.874	-13.2695	14.972	-85.1279	165.371	-12.2792	24.5252	-12.0659	881.237	-27.666	145.533	-17.9713	14.8075	-85.2913	175.616	-6.84439
MKD	7.88549	4.52598	0.109911	16.8536	2.64419	8.98874	13.9909	4.86589	7.51014	0.127099	15.6382	17.7492	5.31409	2.81961	6.63417	6.83188	-13.3614	4.7944	5.93069	0.108237	-1.5228	17.851	5.91838	2.74273	3.72672	3.93252	-50.1297	4.65835	2.92472	0.152191	38.4678	14.7543	-12.4557	2.31314	-12.5198	2.26655	-71.2567	4.20001	-7.20223	0.153977	40.0929	11.5467	-31.4878	1.90571	-27.9283	2.27908	-71.0977	4.38669	-3.07747
MLI	24.0393	42.2071	5.4474	56.8039	8.61383	24.0393		42.2071		5.4474		56.8039		8.61383		23.7489	-1.20803	39.1014	-7.35831	6.00922	10.3135	58.5381	3.05303	9.01748	4.6861	13.4532	-44.0367	37.8944	-10.2179	4.47937	-17.7706	50.5877	-10.9432	8.20309	-4.76837	8.87762	-63.0703	37.7418	-10.5796	5.08542	-6.64503	53.9324	-5.05508	8.80155	2.17927	8.86302	-63.1311	40.1728	-4.81984
MLT	0.291918	0.714572	0.0635418	5.51251	0.846781	0.170315	-41.6567	0.681815	-4.58418	0.0552235	-13.0912	4.75756	-13.6952	0.734992	-13.2016	0.2668	-8.6046	0.746145	4.41838	0.0627367	-1.26715	5.69656	3.33882	0.848415	0.192968	0.102159	-65.0043	0.636947	-10.8632	0.053543	-15.7358	4.30211	-21.9573	0.631745	-25.3945	0.0720619	-75.3143	0.592332	-17.1067	0.0494857	-22.121	3.89339	-29.3718	0.571438	-32.5164	0.0713362	-75.5629	0.598943	-16.1816
MMR	43.0311	122.06	21.5827	408.264	66.925	43.0311		122.06		21.5827		408.264		66.925		37.1188	-13.7396	115.21	-5.61195	21.0492	-2.47178	424.469	3.96914	69.2894	3.53299	43.2492	0.506853	156.453	28.1768	21.5789	-0.0173915	429.165	5.1193	71.2718	6.49503	30.9239	-28.1359	145.172	18.9349	20.9518	-2.92287	409.67	0.344249	68.8954	2.94428	30.5294	-29.0527	146.245	19.8139
MNE	4.51188	1.78422	0.04152	6.49391	1.03223	4.51188		1.78422		0.04152		6.49391		1.03223		4.31454	-4.37381	1.73586	-2.71025	0.0387912	-6.57218	6.27105	-3.43181	0.98088	-4.97501	1.04251	-76.894	1.56165	-12.474	0.0522745	25.9021	4.55821	-29.8078	0.71605	-30.6311	0.676852	-84.9985	1.38595	-22.3219	0.0512299	23.3862	3.52176	-45.7682	0.577118	-44.0903	0.677278	-84.989	1.38647	-22.2928
MNG	10.6373	3.0112	0.398914	10.4932	1.75691	9.63039	-9.46619	4.31551	43.3155	0.652916	63.6735	16.0188	52.6583	2.62425	49.3678	9.71515	-8.66937	4.07279	35.2549	0.602586	51.0568	15.3149	45.95	2.52113	43.498	2.24601	-78.8856	4.52999	50.4382	1.0574	165.069	15.48	47.5234	2.87898	63.8663	1.43996	-86.4631	4.43436	47.2624	1.08986	173.206	15.0589	43.5106	2.73335	55.5774	1.44137	-86.4499	4.70128	56.1266
MOZ	5.0371	47.4202	3.64779	74.365	11.0153	5.0371		47.4202		3.64779		74.365		11.0153		4.89787	-2.76424	56.3818	18.8983	3.82154	4.76309	98.3338	32.2314	14.4396	31.0862	20.8406	313.742	81.3333	71.5161	4.06712	11.4952	103.681	39.4213	17.7852	61.4588	17.1582	240.635	77.7882	64.0401	4.05975	11.2933	99.2071	33.4057	16.9335	53.7266	17.1229	239.935	81.328	71.5049
MRT	7.69109	5.60638	0.893592	16.6326	2.80417	7.69109		5.60638		0.893592		16.6326		2.80417		7.62944	-0.801621	5.76322	2.79748	0.985918	10.332	17.5485	5.50632	2.76925	-1.24534	3.0896	-59.8288	6.44869	15.0241	0.874739	-2.10977	16.8051	1.03722	3.18805	13.6895	1.63666	-78.72	6.27375	11.9037	0.876478	-1.91515	16.839	1.24057	3.15394	12.4731	1.61991	-78.9379	6.81716	21.5964
MUS	1.08823	1.99639	0.161383	10.4693	1.93914	1.08823		1.99639		0.161383		10.4693		1.93914		0.89134	-18.0927	1.7483	-12.427	0.164759	2.092	10.0212	-4.27994	1.74879	-9.81615	0.605561	-44.3536	1.87194	-6.23382	0.143247	-11.238	7.40457	-29.2732	1.38173	-28.7451	0.266057	-75.5514	1.80159	-9.7576	0.147009	-8.90665	7.01172	-33.0256	1.27051	-34.4809	0.2643	-75.7129	1.91228	-4.21316
MWI	4.67175	30.5352	0.607304	50.8688	8.15314	4.67175		30.5352		0.607304		50.8688		8.15314		4.55322	-2.53722	34.14	11.8055	0.757316	24.7013	64.0102	25.8339	9.97479	22.343	8.65723	85.3101	54.85	79.629	1.0255	68.8604	70.0157	37.6398	14.0303	72.0852	4.72106	1.05541	44.0703	44.3263	1.00529	65.5326	58.7145	15.4233	12.0377	47.6452	4.76919	2.08572	46.3897	51.9222
MYS	20.5534	36.212	3.09897	281.962	65.4903	22.487	9.40764	46.4089	28.1589	3.6251	16.9777	293.712	4.16737	69.4216	6.00293	17.9658	-12.5897	33.5008	-7.48685	2.67585	-13.6535	264.603	-6.15631	62.7396	-4.20013	17.7188	-13.7915	35.4568	-2.08526	2.83659	-8.46648	195.333	-30.7235	47.273	-27.8167	14.3526	-30.1693	32.9394	-9.03728	2.79877	-9.68697	185.643	-34.1602	44.8078	-31.5809	14.8942	-27.5339	34.3052	-5.26543
NAM	5.83784	2.67161	0.0795204	6.79024	1.08346	5.87986	0.719901	3.89489	45.7883	0.0969306	21.8939	8.40976	23.8508	1.32341	22.1475	5.22586	-10.4829	4.12548	54.4192	0.120047	50.9634	10.7555	58.3969	1.69454	56.401	2.3452	-59.8275	3.83406	43.5113	0.110275	38.6748	12.2274	80.0737	1.99474	84.1091	0.910813	-84.3981	3.87446	45.0235	0.111362	40.0419	12.1248	78.5627	1.93908	78.9715	0.906627	-84.4698	3.94456	47.6472
NER	25.8179	108.47	0.500974	37.1408	5.89484	25.8179		108.47		0.500974		37.1408		5.89484		25.5171	-1.16507	110.241	1.63255	0.637395	27.2312	47.7797	28.6448	7.67693	30.2315	15.4355	-40.2141	127.157	17.2275	0.704117	40.5495	53.647	44.4425	8.97468	52.2464	6.63919	-74.2846	92.0184	-15.1669	0.742026	48.1165	49.5242	33.342	8.37741	42.1144	6.64788	-74.2509	93.1609	-14.1136
NGA	64.0096	343.721	7.30477	559.659	88.3297	64.4012	0.611886	428.248	24.592	8.29807	13.598	587.967	5.05819	97.7626	10.6792	59.3579	-7.2672	339.806	-1.139	7.42406	1.63298	581.5	3.90258	93.1068	5.40827	95.8266	49.7067	569.624	65.723	7.65589	4.80667	742.09	32.5968	126.092	42.7518	48.1829	-24.7255	452.289	31.5862	8.08785	10.7201	670.008	19.7172	116.465	31.853	47.7916	-25.3367	470.606	36.9154
NIC	4.76013	7.34765	0.804785	20.2116	3.40227	4.76013		7.34765		0.804785		20.2116		3.40227		3.62139	-23.9224	9.80282	33.4143	1.14357	42.0963	29.5467	46.1873	4.46552	31.2512	4.70731	-1.1098	9.69522	31.9499	0.782733	-2.74015	22.311	10.3874	4.23762	24.5528	2.27089	-52.2936	10.1698	38.4094	0.808411	0.450492	24.0682	19.0812	4.54247	33.5131	2.28282	-52.0429	11.0793	50.7874
NLD	20.82	26.4738	1.41366	169.857	34.1513	12.1204	-41.7846	24.2609	-8.35867	1.34737	-4.68863	153.915	-9.38561	30.2972	-11.2856	17.3575	-16.6304	26.2807	-0.729342	1.42138	0.54656	169.421	-0.256252	33.7756	-1.10008	5.67084	-72.7625	21.4497	-18.9774	1.28508	-9.09548	127.865	-24.7221	22.7233	-33.4631	3.72908	-82.089	20.1331	-23.9508	1.23818	-12.413	120.558	-29.0237	21.434	-37.2382	3.73971	-82.0379	20.4395	-22.7933
NOR	4.82112	8.88149	0.49388	44.8128	8.13257	4.25361	-11.7713	9.08515	2.29311	0.520453	5.38047	44.4417	-0.828112	8.02087	-1.37356	4.33471	-10.0893	8.7986	-0.93326	0.490342	-0.716488	45.1278	0.702945	8.13551	0.0361169	1.74542	-63.7964	8.09412	-8.86522	0.533117	7.94449	41.8468	-6.61867	6.98179	-14.1503	1.16192	-75.8994	7.39897	-16.6922	0.532221	7.76316	40.7595	-9.04497	6.74244	-17.0934	1.15162	-76.1131	7.71027	-13.1872
NPL	32.3796	44.806	8.35516	132.684	20.6026	32.3796		44.806		8.35516		132.684		20.6026		29.2206	-9.75623	43.9491	-1.9125	7.97867	-4.50602	138.683	4.52159	20.9404	1.63975	28.4572	-12.1138	51.2309	14.3393	7.68841	-7.98004	182.502	37.5464	29.2994	42.2125	11.9794	-63.0031	51.1609	14.1832	7.76412	-7.07397	185.932	40.1316	30.0131	45.6765	11.8496	-63.404	51.448	14.8238
NZL	28.0966	3.58061	0.421508	25.4398	4.14107	16.9368	-39.7195	4.39704	22.8013	0.413534	-1.89175	24.6396	-3.14569	4.04129	-2.40963	22.1963	-20.9999	4.46202	24.6162	0.445438	5.67721	30.5841	20.2215	4.8144	16.2597	4.91561	-82.5046	4.81421	34.4521	0.421523	0.00369916	26.9688	6.01	4.48808	8.37965	2.32711	-91.7175	4.81822	34.5643	0.442653	5.01661	27.842	9.44261	4.66888	12.7458	2.33292	-91.6968	4.87154	36.0534
OMN	4.01608	4.60847	1.33151	28.2032	5.27116	3.0579	-23.8587	4.5633	-0.980002	1.33145	-0.00462607	24.6563	-12.5762	4.48632	-14.8893	3.99516	-0.520878	4.47842	-2.82192	1.30237	-2.18848	27.1975	-3.566	5.12204	-2.82894	1.41991	-64.6445	4.46184	-3.18162	1.26021	-5.35481	26.1472	-7.29003	4.71917	-10.4717	0.673071	-83.2406	4.16898	-9.5365	1.26707	-4.83925	24.5527	-12.9435	4.28714	-18.6679	0.660133	-83.5628	4.32194	-6.21729
PAK	121.436	170.523	118.269	2087.49	237.716	121.436		170.523		118.269		2087.49		237.716		110.65	-8.88257	237.113	39.0506	185.116	56.5209	3075.56	47.333	342.288	43.9903	89.3593	-26.4147	277.661	62.8289	186.447	57.6466	2597.94	24.4527	305.594	28.5545	50.5048	-58.4105	271.226	59.0552	189.103	59.8916	2611.86	25.1199	305.957	28.7071	51.2717	-57.779	288.176	68.9951
PAN	7.13676	5.13378	0.46187	22.5383	4.54147	6.51723	-8.68084	5.87455	14.4292	0.530722	14.9073	22.6877	0.662694	4.5392	-0.0500195	5.76746	-19.1866	5.48938	6.92662	0.532432	15.2775	24.1235	7.03333	4.67141	2.86129	5.49617	-22.9879	5.50014	7.13618	0.437204	-5.34047	19.9709	-11.3915	4.43363	-2.37445	4.65124	-34.827	5.19995	1.28897	0.441623	-4.38361	19.0311	-15.5613	4.17938	-7.97281	5.29252	-25.8414	5.51024	7.33306
PER	22.4745	30.6885	6.18369	138.243	26.3733	22.4745		30.6885		6.18369		138.243		26.3733		18.8987	-15.9103	32.5777	6.15627	7.02311	13.5748	149.798	8.3585	26.942	2.15639	14.7856	-34.2115	36.5236	19.0143	6.17836	-0.0862418	127.353	-7.87792	30.0269	13.8535	5.47662	-75.6319	34.5589	12.6121	6.40162	3.52428	120.422	-12.8914	28.2831	7.24139	5.45595	-75.7238	36.3755	18.5316
PHL	49.3161	120.111	9.70859	537.545	70.4615	38.8415	-21.2397	132.19	10.0567	8.70987	-10.2869	506.375	-5.79854	71.266	1.14174	43.9005	-10.9814	115.48	-3.85555	9.53869	-1.74998	519.775	-3.30583	67.5505	-4.13132	31.5426	-36.0398	148.603	23.721	8.42908	-13.1791	421.89	-21.5153	66.4762	-5.65606	24.9488	-49.4104	136.536	13.6752	8.34419	-14.0535	380.238	-29.264	58.6803	-16.7201	23.7145	-51.9133	141.757	18.0212
POL	24.3708	69.2585	1.44471	433.423	55.573	21.6162	-11.3028	66.1363	-4.50802	1.7514	21.2278	413.529	-4.58998	53.1608	-4.34067	21.7942	-10.5723	67.4829	-2.56373	1.69474	17.3063	431.191	-0.515133	55.0533	-0.935132	13.1284	-46.1304	53.8318	-22.274	2.39857	66.0236	325.971	-24.7915	42.6242	-23.3005	10.6274	-56.3929	45.2553	-34.6574	2.63463	82.3633	273.195	-36.9681	37.53	-32.4672	10.7615	-55.8426	46.4101	-32.9901
PRK	14.251	26.7493	4.31078	97.3419	17.7517	14.251		26.7493		4.31078		97.3419		17.7517		12.8317	-9.95934	30.3529	13.4718	5.48667	27.2778	121.011	24.3157	19.7859	11.4592	20.395	43.1123	52.0648	94.6397	5.82012	35.013	121.584	24.9039	30.3596	71.0239	12.8993	-9.48548	48.982	83.1149	5.59446	29.7782	120.23	23.513	28.8638	62.5975	12.8342	-9.94182	51.1228	91.1184
PRT	11.2864	24.1005	1.88529	127.156	24.4376	6.66758	-40.9237	24.4178	1.31669	1.98318	5.19234	104.109	-18.1251	21.7397	-11.0402	10.6511	-5.62886	23.997	-0.429237	1.87732	-0.423003	126.246	-0.715739	24.2298	-0.850285	3.17721	-71.8492	20.8972	-13.2913	1.65255	-12.3448	92.5927	-27.1816	16.5146	-32.4213	2.04845	-81.8503	19.8348	-17.6998	1.57763	-16.3191	85.3408	-32.8848	15.1264	-38.1018	1.99885	-82.2897	20.4422	-15.1795
PRY	17.398	10.1053	0.643298	23.2064	5.35704	7.18196	-58.7195	13.5876	34.4603	0.618492	-3.85598	28.9412	24.7125	7.58858	41.6563	14.7537	-15.199	11.1725	10.5606	0.708583	10.1486	27.6877	19.3108	5.96667	11.3802	3.85462	-77.8445	11.9833	18.5849	0.643217	-0.0125863	24.8507	7.08558	5.68249	6.07535	0.716207	-95.8834	11.6017	14.808	0.663248	3.1013	25.6891	10.6983	5.66422	5.73424	0.724366	-95.8365	12.0141	18.8896
ROU	12.4905	52.9968	1.71397	393.554	45.4952	9.78395	-21.6686	47.6211	-10.1435	1.67386	-2.34018	338.977	-13.8676	39.072	-14.1184	11.412	-8.63445	50.9777	-3.80984	1.69	-1.39809	376.936	-4.22238	43.5207	-4.33996	4.39721	-64.7955	44.2807	-16.4466	2.2045	28.6201	269.813	-31.4417	31.7311	-30.2541	3.07669	-75.3677	35.4183	-33.169	2.25257	31.4244	190.717	-51.5398	22.9174	-49.6268	3.07602	-75.373	36.5072	-31.1144
RUS	142.079	434.924	12.1327	1333.29	228.091	142.079		434.924		12.1327		1333.29		228.091		129.381	-8.93744	450.68	3.62289	13.2745	9.4112	1395.29	4.64989	220.718	-3.23244	52.2947	-63.1932	334.925	-22.9923	10.764	-11.2805	888.901	-33.3305	161.046	-29.3939	33.3767	-76.5083	290.503	-33.206	10.5867	-12.7422	741.097	-44.4161	138.719	-39.1828	33.5069	-76.4167	293.879	-32.4297
RWA	5.53727	18.0791	0.277831	29.1426	4.84872	5.53727		18.0791		0.277831		29.1426		4.84872		5.30565	-4.1829	20.4274	12.9889	0.313878	12.9742	31.498	8.08254	5.12886	5.77767	9.14826	65.2125	21.1977	17.2498	0.415018	49.3775	35.9296	23.2891	6.65859	37.327	5.45594	-1.4688	21.9321	21.3117	0.423178	52.3146	38.0164	30.4498	6.99354	44.2349	5.4913	-0.830114	22.7804	26.004
SAU	18.6427	49.5836	12.6516	268.803	45.8969	18.6427		49.5836		12.6516		268.803		45.8969		18.3076	-1.79744	48.9462	-1.2855	14.5134	14.7165	274.38	2.07473	46.0047	0.234924	11.2274	-39.7762	44.9622	-9.32044	12.386	-2.0991	203.353	-24.3485	35.2831	-23.1253	5.22804	-71.9567	38.9428	-21.4603	13.0501	3.15039	179.823	-33.1025	30.7472	-33.0081	5.17843	-72.2228	39.37	-20.5987
SDN	109.118	94.9142	11.3512	130.567	22.4926	109.118		94.9142		11.3512		130.567		22.4926		105.382	-3.4234	119.729	26.1449	15.3786	35.4798	178.266	36.5318	30.14	33.9995	43.6762	-59.9733	128.234	35.1049	14.4418	27.227	183.348	40.4238	32.9404	46.45	19.3882	-82.2318	126.281	33.048	14.3902	26.772	200.145	53.2888	35.9129	59.6653	19.2503	-82.3582	119.79	26.2086
SEN	9.74379	22.2386	2.1989	55.5811	9.41476	9.74379		22.2386		2.1989		55.5811		9.41476		9.53312	-2.16214	22.2032	-0.159383	2.65638	20.8048	70.7932	27.3692	10.4797	11.3112	9.68423	-0.611289	30.1098	35.3943	2.21333	0.65636	51.4578	-7.41848	9.85207	4.64502	4.85169	-50.2073	29.1936	31.2744	2.31689	5.36564	53.6523	-3.47017	10.1391	7.69414	4.80127	-50.7248	32.3603	45.5141
SLB	0.192878	0.42986	0.0469928	2.10444	0.314073	0.192878		0.42986		0.0469928		2.10444		0.314073		0.179657	-6.85464	0.460777	7.19224	0.0511612	8.87032	2.27985	8.33515	0.338908	7.9073	0.279704	45.0159	0.58229	35.4603	0.0349535	-25.6195	2.69933	28.2682	0.47365	50.809	0.188511	-2.26417	0.570183	32.6438	0.0355333	-24.3857	2.62621	24.794	0.447599	42.5144	0.188444	-2.29893	0.591796	37.6717
SLE	2.61429	11.0352	0.183975	17.3553	2.6006	2.54077	-2.81219	12.6844	14.9454	0.164768	-10.4398	20.5769	18.5624	3.27902	26.0871	2.49893	-4.41246	11.6319	5.4078	0.185374	0.760454	19.9499	14.9496	3.07134	18.1013	4.41192	68.7619	13.7593	24.6854	0.243605	32.4121	21.5108	23.9436	3.57688	37.5403	2.43095	-7.01283	13.3994	21.4245	0.243572	32.3941	21.8122	25.6798	3.62921	39.5525	2.40362	-8.05814	14.0034	26.8975
SLV	4.1418	7.59293	0.524458	34.3979	6.45261	2.18326	-47.2873	9.46658	24.6763	0.488194	-6.91456	34.6486	0.728939	6.25926	-2.99651	2.69431	-34.9483	8.54549	12.5454	0.545723	4.05467	39.7364	15.5199	7.1824	11.3099	3.04526	-26.4749	9.13986	20.3733	0.469741	-10.433	38.0823	10.7112	7.13585	10.5885	1.21608	-70.639	8.49957	11.9407	0.475929	-9.2532	35.9171	4.41651	6.72483	4.21881	1.21009	-70.7835	8.83069	16.3015
SRB	48.5759	18.1611	0.422935	68.807	10.5441	48.5759		18.1611		0.422935		68.807		10.5441		42.3591	-12.7982	20.6703	13.8162	0.452706	7.03896	79.9932	16.2574	11.7483	11.4205	17.1788	-64.6351	20.9672	15.4506	0.697758	64.9798	65.747	-4.44724	10.1898	-3.36093	10.3728	-78.6463	19.2336	5.90527	0.716448	69.399	52.5073	-23.6891	8.59396	-18.4954	10.4281	-78.5323	20.0435	10.3648
STP	0.0836963	0.25221	0.0155127	0.941203	0.155506	0.0836963		0.25221		0.0155127		0.941203		0.155506		0.08339	-0.366038	0.279302	10.7418	0.0185201	19.387	1.0912	15.9367	0.171544	10.3132	0.0865775	3.44244	0.408842	62.1039	0.015336	-1.13873	0.878937	-6.61554	0.173153	11.3479	0.0411926	-50.7832	0.385176	52.7204	0.0156388	0.812991	0.801812	-14.8098	0.157075	1.00898	0.0410365	-50.9698	0.440182	74.5301
SUR	1.8601	0.837774	0.187773	3.23701	0.60327	1.8601		0.837774		0.187773		3.23701		0.60327		1.7062	-8.2739	0.93833	12.0028	0.206101	9.76053	3.49603	8.00201	0.584179	-3.16457	1.71316	-7.89985	0.948935	13.2686	0.128066	-31.7974	2.72784	-15.7297	0.540648	-10.3804	1.33862	-28.0352	0.928959	10.8842	0.12095	-35.5872	2.5779	-20.3615	0.513397	-14.8977	1.39278	-25.1234	0.983525	17.3974
SVK	3.92533	7.37868	0.142156	58.0472	7.32879	1.82149	-53.5966	6.41324	-13.0842	0.162132	14.0516	45.7486	-21.1872	6.00956	-18.0007	3.3931	-13.5588	8.65215	17.2587	0.177865	25.1192	68.9109	18.7152	8.253	12.6106	1.66622	-57.552	7.96747	7.97955	0.224523	57.9406	53.6608	-7.55668	6.63626	-9.4494	1.05654	-73.0841	7.12761	-3.40264	0.2289	61.02	44.8219	-22.7838	5.71415	-22.0315	1.04864	-73.2852	7.34404	-0.469557
SVN	1.82509	3.12829	0.157221	23.6456	3.75717	1.48461	-18.6551	3.14247	0.45336	0.17868	13.6487	23.34	-1.29243	3.69466	-1.6639	1.62889	-10.7498	3.29615	5.36605	0.164403	4.56831	24.8961	5.28853	3.91602	4.22785	0.534602	-70.7081	2.75899	-11.8049	0.173275	10.211	17.4558	-26.1776	2.81741	-25.0125	0.354288	-80.5879	2.46584	-21.176	0.174095	10.7325	14.4094	-39.0612	2.43343	-35.2325	0.35228	-80.6979	2.47025	-21.0352
SWE	11.5891	14.8177	0.596557	113.98	15.1005	7.99292	-31.0307	13.9328	-5.97175	0.770034	29.0798	107.414	-5.76005	13.603	-9.91709	11.0888	-4.31721	15.1621	2.32413	0.643048	7.79325	118.873	4.29276	15.5147	2.74304	3.82223	-67.0187	12.4314	-16.1041	0.824281	38.1731	82.3651	-27.7371	10.7076	-29.0912	2.69919	-76.7092	11.4825	-22.5083	0.84263	41.2489	75.0303	-34.1723	9.90392	-34.4132	2.68886	-76.7984	11.5301	-22.1867
SWZ	1.01344	1.24351	0.146555	5.53695	0.885363	1.01344		1.24351		0.146555		5.53695		0.885363		0.984687	-2.83708	1.61879	30.1796	0.190047	29.6762	7.3588	32.9035	1.14056	28.8238	0.760869	-24.9221	2.08396	67.5869	0.179249	22.3085	6.88319	24.3137	1.16243	31.2941	0.447911	-55.8029	1.96691	58.1743	0.183799	25.4128	6.38258	15.2725	1.09104	23.2307	0.445065	-56.0837	2.06217	65.8351
TCD	13.0321	28.1252	0.581689	18.7379	3.00825	13.0321		28.1252		0.581689		18.7379		3.00825		13.0718	0.305074	38.1335	35.5845	0.921401	58.4008	33.8201	80.4908	5.48512	82.3359	13.5206	3.74896	35.0369	24.5745	1.13099	94.4316	37.3322	99.2337	6.38155	112.135	7.05782	-45.8427	32.0717	14.0318	1.26111	116.802	40.0813	113.906	7.05253	134.439	6.99596	-46.3174	32.409	15.2311
TGO	2.53536	12.244	0.248526	17.9351	2.57879	2.53536		12.244		0.248526		17.9351		2.57879		2.42745	-4.25627	15	22.5088	0.305816	23.052	25.453	41.9175	3.79108	47.0099	4.41038	73.9548	18.5943	51.8643	0.304318	22.4492	26.8544	49.7312	4.40494	70.8144	2.00175	-21.0467	16.9441	38.3862	0.301205	21.1966	25.9477	44.676	4.30936	67.1079	2.0016	-21.0527	18.4469	50.6603
THA	32.6093	81.5738	12.0511	565.007	72.9516	33.861	3.83845	88.7633	8.81342	9.45483	-21.5436	523.755	-7.3011	75.4758	3.46004	30.3	-7.08172	80.8426	-0.89641	9.82578	-18.4655	569.909	0.867504	70.4685	-3.40383	24.7165	-24.2042	99.0037	21.367	8.63449	-28.3508	654.357	15.814	96.5369	32.33	16.928	-48.0883	96.703	18.5466	8.68044	-27.9696	720.769	27.5681	98.3994	34.8831	16.5333	-49.2988	100.11	22.7227
TJK	4.02217	8.88659	2.03909	40.0416	6.45036	4.02217		8.88659		2.03909		40.0416		6.45036		3.87537	-3.64977	13.821	55.5259	3.35145	64.3606	62.3764	55.779	9.54691	48.0058	4.68308	16.4318	14.9923	68.7065	4.54953	123.116	51.6013	28.8695	8.77826	36.0895	3.05966	-23.9302	14.7371	65.8353	4.7415	132.531	49.3204	23.1731	8.11731	25.8428	3.03425	-24.5618	15.0586	69.4529
TKM	6.79171	10.7337	8.44205	45.7047	6.77965	6.79171		10.7337		8.44205		45.7047		6.77965		6.06664	-10.6759	11.3533	5.77263	9.61311	13.8718	48.7036	6.56147	7.09576	4.66258	2.13508	-68.5634	10.1128	-5.78437	7.18972	-14.8343	41.1637	-9.93557	6.3818	-5.86828	1.10927	-83.6674	7.73616	-27.9261	5.26713	-37.6084	33.0105	-27.7744	5.25186	-22.5349	1.10194	-83.7752	7.77462	-27.5678
TLS	3.26771	1.62219	0.119298	4.78727	0.70256	3.26771		1.62219		0.119298		4.78727		0.70256		2.90907	-10.9753	2.25313	38.8947	0.160342	34.4039	6.85035	43.0953	1.01378	44.298	1.06222	-67.4934	2.08253	28.3777	0.121013	1.43722	6.43242	34.3652	1.10794	57.6998	0.277834	-91.4976	2.10178	29.5645	0.118683	-0.515798	6.16084	28.6922	1.02923	46.4968	0.276619	-91.5348	2.21787	36.7213
TTO	0.94685	1.58069	0.205365	7.8459	1.45801	0.94685		1.58069		0.205365		7.8459		1.45801		0.905287	-4.38959	1.82134	15.224	0.192822	-6.10765	9.20802	17.3609	1.53399	5.21132	0.698774	-26.2001	2.00851	27.0655	0.168344	-18.027	7.22021	-7.97479	1.35575	-7.0137	0.54568	-42.3689	2.07929	31.543	0.179022	-12.8274	7.39515	-5.745	1.38324	-5.12812	0.541397	-42.8212	2.20148	39.2734
TUN	5.19224	31.5761	2.22839	95.648	18.0105	5.19224		31.5761		2.22839		95.648		18.0105		5.12618	-1.27246	28.189	-10.7267	2.16647	-2.77832	94.3374	-1.37027	16.4639	-8.58747	3.79115	-26.9845	28.6138	-9.38128	2.27784	2.21908	76.4899	-20.0298	15.0658	-16.3499	1.78177	-65.684	25.9799	-17.7227	2.21486	-0.606792	63.8039	-33.293	12.7501	-29.2075	1.77743	-65.7676	26.606	-15.74
TUR	26.1802	149.681	13.9063	893.198	158.123	34.7388	32.6911	138.486	-7.47954	13.7565	-1.07747	747.251	-16.3398	138.523	-12.3957	25.0732	-4.22854	126.786	-15.2957	12.9402	-6.94709	741.849	-16.9446	131.896	-16.5866	17.341	-33.763	126.389	-15.5613	13.9595	0.382519	706.158	-20.9405	122.923	-22.2612	9.52391	-63.6218	110.982	-25.8542	13.5077	-2.8663	636.899	-28.6945	110.79	-29.934	9.34456	-64.3068	111.572	-25.4604
TZA	36.234	84.1162	2.30708	134.415	19.5836	36.234		84.1162		2.30708		134.415		19.5836		35.8089	-1.17333	102.195	21.4932	2.78282	20.6209	172.889	28.623	24.9115	27.2061	50.8048	40.2129	140.228	66.7072	3.16604	37.2314	214.766	59.7775	32.2595	64.7269	31.145	-14.0448	117.987	40.2663	3.02044	30.9206	176.469	31.2862	27.8761	42.344	31.1036	-14.1592	123.544	46.8726
UGA	23.5983	53.7235	0.800159	81.9897	13.5949	23.5983		53.7235		0.800159		81.9897		13.5949		22.7843	-3.44934	62.3682	16.0912	1.02454	28.0414	101.367	23.6337	15.9519	17.338	26.4709	12.1728	74.5594	38.7837	0.820286	2.51537	112.611	37.3471	20.696	52.2343	16.5182	-30.0026	74.0606	37.8553	0.815917	1.96926	114.387	39.5143	21.0772	55.0383	16.7858	-28.8687	77.9385	45.0735
UKR	26.3323	123.16	1.88199	395.006	43.3606	26.3323		123.16		1.88199		395.006		43.3606		24.0681	-8.59851	122.138	-0.829288	2.12227	12.7673	391.15	-0.976166	38.8164	-10.48	14.8344	-43.6646	100.594	-18.3221	2.90765	54.4988	277.177	-29.8297	33.4683	-22.814	11.0602	-57.9977	82.8729	-32.711	3.15127	67.4433	209.312	-47.0104	26.8735	-38.0231	11.0774	-57.9324	84.1266	-31.6931
URY	30.2428	3.35203	0.309464	14.7931	2.74052	27.2664	-9.84171	3.42795	2.26504	0.34794	12.4331	14.889	0.64816	2.81383	2.67494	27.1685	-10.1655	3.32711	-0.743409	0.309016	-0.144611	14.808	0.100397	2.7478	0.265732	4.68879	-84.4962	4.00208	19.393	0.388093	25.4081	13.4721	-8.92968	2.68131	-2.16062	0.79983	-97.3553	4.04499	20.6731	0.419384	35.5194	14.2353	-3.77058	2.81244	2.62419	0.806037	-97.3348	4.24677	26.6927
USA	316.182	500.873	47.2114	4306.75	751.047	194.777	-38.3971	411.248	-17.8938	42.5573	-9.85805	2986.95	-30.6449	541.312	-27.9257	235.833	-25.4123	444.752	-11.2047	40.434	-14.3556	3695.69	-14.1885	644.369	-14.204	83.6703	-73.5373	381.914	-23.7504	45.5131	-3.59719	2655.57	-38.3394	460.639	-38.6671	52.7931	-83.3029	360.921	-27.9415	45.3479	-3.94725	2329.19	-45.9176	412.281	-45.1059	52.5038	-83.3945	361.541	-27.8178
UZB	19.9879	28.5925	12.0318	256.718	32.3083	19.9879		28.5925		12.0318		256.718		32.3083		18.4426	-7.73119	36.5824	27.9441	15.6016	29.6703	329.511	28.355	41.3303	27.9247	10.5734	-47.101	40.1519	40.4281	21.6263	79.7435	335.863	30.8295	39.1462	21.1647	6.73688	-66.2952	37.2274	30.1999	21.4206	78.0339	315.648	22.9548	35.5025	9.88676	6.72791	-66.3401	38.5266	34.7437
VCT	0.0848125	0.137428	0.0185157	0.693017	0.124865	0.12001	41.5008	0.180909	31.6397	0.016516	-10.8005	0.55093	-20.5026	0.11044	-11.5526	0.0839271	-1.04397	0.14011	1.9517	0.0168567	-8.95992	0.705706	1.83104	0.124134	-0.585403	0.0549139	-35.2526	0.168314	22.4749	0.0162897	-12.0225	0.599607	-13.4788	0.111733	-10.5167	0.0456199	-46.2109	0.173316	26.114	0.0169884	-8.24871	0.612997	-11.5465	0.113824	-8.84235	0.0451972	-46.7093	0.18205	32.4695
VEN	40.6844	38.606	4.77104	156.597	35.421	40.6844		38.606		4.77104		156.597		35.421		31.293	-23.0835	41.8126	8.30602	4.89849	2.67129	188.002	20.0546	36.4829	2.99786	14.817	-63.5807	39.8527	3.22942	4.12256	-13.5921	156.291	-0.195455	31.7574	-10.3429	7.37068	-81.8833	38.5356	-0.182325	4.13628	-13.3045	159.886	2.10016	31.5902	-10.8149	7.32794	-81.9883	40.4136	4.68217
VNM	47.1884	89.6723	12.0242	836.905	177.329	47.1884		89.6723		12.0242		836.905		177.329		41.7318	-11.5635	88.2632	-1.57142	11.8067	-1.80834	836.235	-0.0800557	176.262	-0.60178	27.8906	-40.8953	108.229	20.6943	8.85101	-26.3898	765.996	-8.47275	184.627	4.11553	21.0869	-55.3134	105.349	17.4816	8.13935	-32.3084	738.241	-11.7892	183.969	3.74446	20.5903	-56.3659	109.567	22.1858
VUT	0.264444	0.27425	0.0222613	1.26065	0.19818	0.264444		0.27425		0.0222613		1.26065		0.19818		0.236298	-10.6436	0.262029	-4.45641	0.0219297	-1.4897	1.19549	-5.16866	0.187442	-5.41824	0.125165	-52.6685	0.309172	12.7335	0.0168693	-24.2215	1.23263	-2.22286	0.249144	25.7163	0.0672714	-74.5612	0.299553	9.22627	0.0170558	-23.3839	1.19389	-5.29573	0.235712	18.9385	0.0672059	-74.586	0.308021	12.3136
WSM	0.172562	0.342805	0.0169919	1.32191	0.241247	0.172562		0.342805		0.0169919		1.32191		0.241247		0.156009	-9.59217	0.358793	4.66377	0.0177989	4.7493	1.3588	2.7906	0.245191	1.63497	0.0629484	-63.5213	0.444905	29.7837	0.0157303	-7.42465	1.22206	-7.5533	0.242709	0.606219	0.0353049	-79.5407	0.457248	33.3842	0.0154917	-8.8289	1.17432	-11.1646	0.226862	-5.96281	0.0346587	-79.9152	0.485286	41.5631
YEM	9.18249	24.1549	2.72051	105.671	17.2789	9.18249		24.1549		2.72051		105.671		17.2789		9.45542	2.97228	35.0641	45.1635	4.79526	76.2633	155.165	46.8384	24.8722	43.9455	11.0222	20.035	32.073	32.7806	5.15371	89.439	112.619	6.57507	20.2342	17.1034	6.0328	-34.301	32.044	32.6606	5.62821	106.881	114.178	8.05068	19.9456	15.4335	5.97533	-34.9269	32.5555	34.778
ZAF	32.8266	68.0213	9.63758	378.663	77.3986	26.5009	-19.2701	66.9656	-1.55201	10.0377	4.15161	346.913	-8.3849	75.8846	-1.95614	31.879	-2.88683	66.0425	-2.90909	9.90642	2.78954	384.657	1.58291	80.2112	3.63396	12.6704	-61.402	65.8513	-3.19014	10.1883	5.71451	293.584	-22.4682	67.103	-13.3021	5.81649	-82.2812	62.0975	-8.70876	10.2557	6.41367	280.027	-26.0485	64.9512	-16.0822	5.69072	-82.6643	64.4459	-5.25633
ZMB	18.2174	12.4562	0.57667	33.7976	5.43867	18.2174		12.4562		0.57667		33.7976		5.43867		25.8681	41.9966	20.1052	61.4073	1.12478	95.0473	60.9936	80.4673	9.42936	73.3762	29.279	60.7195	21.2905	70.9225	1.37545	138.517	50.1058	48.2528	10.4436	92.0253	26.6964	46.5429	21.8241	75.2069	1.50328	160.683	53.2763	57.6335	10.9631	101.577	27.2983	49.8474	22.8699	83.6027
ZWE	20.9423	23.973	1.72543	38.0449	6.80736	20.9423		23.973		1.72543		38.0449		6.80736		17.8613	-14.7118	36.6391	52.8346	2.60818	51.1613	64.9528	70.7267	10.2875	51.1236	15.106	-27.8683	34.0656	42.0995	1.63294	-5.36047	47.187	24.0299	9.62459	41.3851	6.1653	-70.5605	34.1839	42.593	1.70568	-1.14488	50.5302	32.8174	10.1489	49.0877	6.10365	-70.8549	34.5469	44.1075
[truncated: 16 more columns]

## Sheet: Global targets
Global sustainability test:
Example question: How would universal adoption of a country's dietary guidelines or adoption of global guidelines impact global health and environmental targets?
Example answer: Adoption of each county's national dietary guideline would, on average, exceed the food-related emissions target of the Paris Agreement by a factor of 2.39, whereas adoption of WHO recommendations in countries with national guidelines would exceed that target by a factor of 2.65, and adoption of the EAT-Lancet Commission's recommendations would be within 8% (1.08) of the target wh…
Measure: comparison to global health and environmental targets (ratio to target with value lower than 1 fulfilling target and greater than 1 exceeding the target)
Parameter: health and environmental parameters related to global targets, including food-related greenhouse-gas emissions based on national statistics (excluding carbon dioxide; used in the main analysis) (GHGe) related to the Paris Climate Agreement, cropland use (land) related to the Aichi Biodiversity targets, as well as bluewater use (water), nitrogen application (nitr), phosphorus applicatio…
Diet scenarios: diet scenarios, including benchmark diets (BMK), diets in line with national dietary guidelines (NDG), and with the recommendations of the WHO (WHO), the EAT-Lancet Commission on Healthy Diets from Sustainable Food Systems (EAT), and with more specialised diets that are also in line with the latter (pescatarian, PSC; vegetarian, VEG; vegan, VGN)
Region: countries whose dietary guidelines are universally adopted in the sustainability test; impacts for aggregated regions are calculated as the average impacts from universally adopting the guidelines in the constituent countries that make up the region. The aggregates include all countries with national dietary guidelines (all-NDG), those in Europe (EURO), Latin America and the Caribbean (LA…
Impacts of adopting national and global dietary guidelines on fulfilling the food-related portions of global health and environmental targets by region, diet scenario, and target:
Region / country	BMK					NDG						WHO						EAT						PSC						VEG						VGN
	GHGe	land	water	nitr	phos	GHGe	land	water	nitr	phos	NCD	GHGe	land	water	nitr	phos	NCD	GHGe	land	water	nitr	phos	NCD	GHGe	land	water	nitr	phos	NCD	GHGe	land	water	nitr	phos	NCD	GHGe	land	water	nitr	phos	NCD
all-NDG	3.00553	1.1099	1.01486	1.32508	0.741903	2.39492	1.19518	1.04019	1.31141	0.749049	0.957182	2.64672	1.13804	1.04274	1.38218	0.770552	0.919391	1.08467	1.11317	0.972627	1.12722	0.655085	0.692471	0.626904	1.02964	0.965396	1.06425	0.624813	0.664043	0.629567	1.06381	0.993769	1.05642	0.622383	0.646446	0.24715	1.00796	1.02929	0.99617	0.578051	0.609463
EURO	3.47409	1.29202	1.03226	1.48205	0.857666	2.56476	1.29677	1.05404	1.4372	0.837646	0.935803	3.04382	1.32135	1.07047	1.54335	0.888939	0.904786	1.01731	1.20079	1.0333	1.23214	0.716155	0.675179	0.624313	1.11415	1.02623	1.16583	0.684453	0.654611	0.629198	1.14821	1.06032	1.15721	0.680174	0.630604	0.241445	1.09415	1.10014	1.09755	0.635827	0.600698
LACA	2.79263	1.01852	0.99613	1.23611	0.681564	2.42319	1.19669	1.04962	1.28019	0.719986	1.11827	2.41016	1.0616	1.02307	1.31359	0.716766	0.738136	1.13313	1.04978	0.917174	1.04468	0.604775	0.569183	0.616666	0.967145	0.906894	0.983663	0.575627	0.555264	0.619622	1.00374	0.932651	0.97686	0.573181	0.549298	0.241197	0.948274	0.962761	0.916735	0.527461	0.534704
ASPA	2.48304	0.901122	1.06566	1.2072	0.628244	1.99758	1.022	1.07019	1.20294	0.659934	0.864939	2.22934	0.91919	1.08617	1.24966	0.652902	0.952799	1.05929	1.0331	0.955938	1.06185	0.619738	0.713787	0.657098	0.952718	0.954481	1.00241	0.590409	0.680124	0.654265	0.983506	0.972311	0.995302	0.593651	0.662117	0.276164	0.923347	1.00859	0.936497	0.553847	0.618603
AFRI	1.72292	0.735075	0.693543	0.842792	0.451462	1.48544	0.885842	0.794381	0.906126	0.502001	1.00952	1.64353	0.79389	0.790149	0.953621	0.512434	0.966581	1.19555	0.991561	0.789715	0.91249	0.537149	0.803495	0.597697	0.914961	0.78284	0.856928	0.511234	0.773324	0.600786	0.952411	0.820674	0.858888	0.513148	0.74211	0.229953	0.90038	0.856672	0.79989	0.469114	0.707332
NEEA	2.84751	1.13598	1.22404	1.45907	0.80642	2.89347	1.28162	1.11625	1.32578	0.773887	0.699894	2.83062	1.09633	1.13419	1.38721	0.768762	0.776762	1.3569	1.13022	1.06883	1.17608	0.675025	0.664225	0.625439	1.04531	1.05288	1.1013	0.636756	0.627714	0.625739	1.07672	1.06856	1.07872	0.62494	0.650712	0.249102	1.01741	1.09235	1.00957	0.574074	0.602087
NOAM	5.02361	1.53374	1.18624	1.65277	0.979041	3.97333	1.44644	1.08051	1.41405	0.860768	0.911944	4.08355	1.45398	1.06458	1.54212	0.917516	0.895186	1.18917	1.20477	1.04781	1.24882	0.723399	0.649137	0.654642	1.12466	1.04148	1.19266	0.697799	0.632901	0.657417	1.15258	1.0667	1.17476	0.687331	0.612332	0.249358	1.08629	1.09757	1.10116	0.634143	0.589705
all-r	1.42649	0.792747	0.750826	1.04039	0.569932	1.31339	0.850481	0.75949	1.05173	0.596792		1.29065	0.880621	0.865413	1.13604	0.609319	0.85603	0.992125	1.00348	0.822865	1.01417	0.593756	0.657323	0.59662	0.93981	0.813758	0.960329	0.568634	0.631955	0.595879	0.961142	0.833508	0.942713	0.562305	0.61637	0.238009	0.911521	0.858057	0.881585	0.519523	0.583741
AFG	1.40285	0.429966	0.449742	0.591032	0.31793	1.40285	0.429966	0.449742	0.591032	0.31793		1.47699	0.813047	0.989003	1.26349	0.662166	0.592071	1.30663	1.06739	0.912339	1.05393	0.608031	0.484249	0.594952	1.00283	0.918189	1.01363	0.593013	0.471793	0.595785	1.02038	0.946594	0.980229	0.568276	0.464494	0.218467	0.973944	0.998549	0.926718	0.52493	0.449595
AGO	1.18397	0.479569	0.447079	0.588149	0.330602	1.18397	0.479569	0.447079	0.588149	0.330602		1.19866	0.675025	0.679888	0.904564	0.499758	0.896984	1.05285	0.912871	0.679978	0.834456	0.507025	0.741664	0.577809	0.829597	0.669515	0.774458	0.478322	0.706842	0.585483	0.875937	0.710072	0.78823	0.486303	0.693498	0.214246	0.81594	0.729256	0.723451	0.439906	0.651074
ALB	4.73255	1.29555	1.24675	1.6081	0.91861	3.8598	1.3292	1.24449	1.57222	0.897553	0.740919	4.19552	1.31254	1.25023	1.64867	0.937519	0.753055	1.24067	1.24058	1.16954	1.32478	0.75963	0.623518	0.626605	1.15374	1.15221	1.24575	0.718712	0.605763	0.629658	1.1854	1.16514	1.22158	0.705025	0.600108	0.243958	1.14186	1.21524	1.17646	0.666159	0.561253
ARE	2.46178	1.09563	1.00493	1.15568	0.632163	2.46178	1.09563	1.00493	1.15568	0.632163		2.54785	1.25345	1.29003	1.48942	0.777356	0.574678	1.36055	1.14319	1.10112	1.20808	0.671936	0.513324	0.66942	1.05768	1.09224	1.14486	0.64108	0.492119	0.668059	1.09717	1.11403	1.13293	0.637752	0.47914	0.293667	1.04585	1.15931	1.07725	0.593008	0.453823
ARG	7.41606	1.22396	1.01614	1.45072	0.839369	4.67258	1.29588	1.03422	1.50556	0.888457	0.716915	7.0986	1.19867	0.940136	1.41239	0.817774	0.746763	1.31444	1.07448	0.903495	1.07548	0.627856	0.545123	0.598417	1.00163	0.903505	1.02886	0.605531	0.535465	0.605142	1.0465	0.942629	1.031	0.606527	0.521571	0.222956	0.985935	0.969941	0.961142	0.55536	0.514869
ARM	3.47936	0.912512	0.887992	1.2227	0.700148	3.47936	0.912512	0.887992	1.2227	0.700148		2.65372	1.17812	1.20425	1.69698	0.938206	0.607754	1.30795	1.20822	1.0768	1.28754	0.747161	0.498506	0.626404	1.1303	1.07502	1.21358	0.709626	0.488627	0.626157	1.15815	1.11061	1.17632	0.684065	0.48498	0.23663	1.11459	1.16836	1.11567	0.635252	0.470105
ATG	2.58001	1.0029	0.952392	1.17675	0.652127	2.58001	1.0029	0.952392	1.17675	0.652127		2.36201	1.23818	1.27388	1.61093	0.859039		1.13701	1.12889	1.07011	1.10964	0.64191		0.605578	1.04579	1.05891	1.0511	0.612502		0.607985	1.07452	1.07073	1.03246	0.60172		0.228971	1.02045	1.08782	0.972796	0.555746
AUS	6.83282	1.37023	1.06389	1.52431	0.887601	3.36698	1.41144	1.07335	1.41584	0.855749	0.664805	6.43542	1.40678	1.09432	1.59236	0.920901	1.07135	1.27037	1.19078	1.08221	1.26859	0.731602	0.700162	0.672287	1.11305	1.0851	1.21688	0.707468	0.682496	0.675371	1.14838	1.11801	1.20908	0.705052	0.64936	0.269032	1.08774	1.15904	1.14654	0.659229	0.618592
AUT	3.649	1.47092	1.1515	1.60099	0.938798	2.28667	1.34268	1.08429	1.37788	0.855278	0.729457	2.9875	1.40514	1.0847	1.52472	0.896433	1.32315	0.931648	1.1912	1.0271	1.24626	0.766555	0.823745	0.617155	1.09975	1.00772	1.17413	0.733126	0.793034	0.618985	1.11251	1.01107	1.16122	0.741613	0.797141	0.225903	1.03378	1.02933	1.08529	0.703795	0.732782
AZE	2.65453	0.78221	0.754755	1.07685	0.599331	2.65453	0.78221	0.754755	1.07685	0.599331		2.12363	1.10244	1.13741	1.63865	0.890323	0.676229	1.35819	1.18939	1.06071	1.24503	0.712931	0.511791	0.617449	1.11408	1.06433	1.19511	0.689404	0.486566	0.623911	1.15733	1.11023	1.1888	0.685134	0.477273	0.236519	1.112	1.16684	1.13667	0.642414	0.458409
BEL	3.65354	1.28531	1.06793	1.49767	0.874717	2.40357	1.1877	0.969627	1.3381	0.785978	1.54812	3.07345	1.22233	0.975132	1.41813	0.830932	0.882663	1.02623	1.18358	1.05667	1.2426	0.71635	0.674804	0.637886	1.09658	1.05285	1.17685	0.685726	0.660048	0.640553	1.12641	1.08308	1.15832	0.674129	0.631388	0.254262	1.07687	1.13147	1.10454	0.631712	0.604578
BEN	0.873597	0.728963	0.734936	0.801563	0.420395	1.37181	0.898103	0.798848	0.960811	0.548803	0.941141	0.799043	0.743693	0.80024	0.855681	0.452805	0.801477	1.18653	0.967162	0.76968	0.865596	0.508358	0.749266	0.606305	0.89485	0.763862	0.813515	0.48541	0.698158	0.607554	0.931279	0.800645	0.81333	0.482189	0.69435	0.242148	0.890244	0.851145	0.766017	0.442194	0.638081
BFA	1.56411	0.650538	0.381342	0.491826	0.259427	1.56411	0.650538	0.381342	0.491826	0.259427		1.54817	1.0248	0.710846	0.931489	0.477008	0.707163	1.22454	1.08192	0.765825	0.883039	0.515115	0.597095	0.577326	1.00806	0.763711	0.826872	0.487926	0.582488	0.58199	1.04087	0.815813	0.835486	0.494738	0.568248	0.213062	1.02123	0.872618	0.795366	0.459075	0.550238
BGD	0.812817	0.676794	1.17033	1.03511	0.468841	0.943229	0.890628	1.15996	1.09219	0.552357	0.731793	0.763609	0.695255	1.20323	1.07417	0.504188	0.761345	1.02046	1.01199	1.02078	1.01756	0.567979	0.686089	0.69524	0.955467	1.02528	0.982286	0.55528	0.664063	0.685134	0.975623	1.03435	0.958364	0.544257	0.652933	0.317532	0.924254	1.0883	0.905838	0.503379	0.624825
BGR	1.88394	1.02826	0.793848	1.22035	0.69557	1.68073	1.31963	0.995236	1.31871	0.776422	0.785993	1.66083	1.20625	1.05681	1.55775	0.872617	0.601136	0.895489	1.19583	1.02872	1.25346	0.719675	0.492532	0.616629	1.11114	1.0296	1.19352	0.692283	0.472074	0.62231	1.14656	1.06822	1.18128	0.684725	0.470243	0.236188	1.10101	1.11928	1.13438	0.645341	0.455811
BHS	3.45898	1.07833	1.05988	1.35737	0.741462	3.45898	1.07833	1.05988	1.35737	0.741462		3.15624	1.3057	1.37262	1.75243	0.919315	0.643458	1.08185	1.16857	1.16149	1.21226	0.690495	0.543716	0.653293	1.08289	1.14961	1.14814	0.658774	0.534844	0.654349	1.11711	1.16142	1.13729	0.655088	0.527022	0.276243	1.05652	1.17387	1.06712	0.603791	0.519032
BIH	2.14186	0.978042	0.858627	1.23362	0.697189	2.1842	1.11941	0.979847	1.44569	0.805693	0.854477	2.05288	1.09083	0.972467	1.41896	0.791394	0.8471	1.14379	1.14095	0.962519	1.17709	0.684283	0.638944	0.611552	1.05891	0.96002	1.10969	0.650873	0.617677	0.617675	1.09851	1.00694	1.10854	0.652038	0.59661	0.23077	1.05068	1.05613	1.05918	0.613774	0.583162
BLR	3.62255	1.13559	0.820905	1.26298	0.727735	3.62255	1.13559	0.820905	1.26298	0.727735		2.78075	1.39755	1.0517	1.58314	0.887225	0.543642	0.994557	1.20617	0.920577	1.15135	0.752496	0.426321	0.613951	1.12347	0.920888	1.08906	0.723281	0.41031	0.615365	1.13436	0.946848	1.09518	0.748366	0.407125	0.222352	1.05499	0.963475	1.02719	0.721866	0.391649
BLZ	1.3285	0.987845	1.1117	1.25119	0.676275	1.63194	1.19167	1.12918	1.43577	0.781481	0.723977	1.16877	1.0322	1.13467	1.32915	0.708124	0.666632	0.954752	1.10974	1.04011	1.17348	0.675337	0.561097	0.640602	1.02375	1.02787	1.10873	0.644538	0.547513	0.64134	1.05274	1.03699	1.09305	0.6393	0.544531	0.262174	0.989362	1.04604	1.02377	0.590041	0.537325
BOL	3.12997	0.819238	0.760665	1.0342	0.551321	2.09886	1.02282	1.00252	1.27267	0.70965	0.690161	2.73544	0.976112	1.01223	1.32212	0.696439	0.769014	1.24198	1.0501	0.873194	1.03363	0.600581	0.632495	0.622698	0.972021	0.865533	0.978667	0.575536	0.61701	0.625207	1.00409	0.893238	0.969044	0.568865	0.602928	0.246275	0.944754	0.920201	0.904987	0.520548	0.582918
BRA	5.20729	1.28327	1.15958	1.42286	0.811632	3.91574	1.50052	1.0181	1.25311	0.754315	1.17219	4.65262	1.18213	0.982738	1.25979	0.727616	0.861679	1.28886	1.05419	0.952739	1.07937	0.629245	0.604288	0.640858	0.97923	0.942869	1.02709	0.604893	0.589021	0.640294	1.00329	0.949442	1.00773	0.59761	0.586668	0.262553	0.942316	0.967127	0.944334	0.552936	0.570559
BRB	2.65493	1.07543	1.07395	1.28418	0.718997	1.92716	1.07721	1.07867	1.22766	0.692242	0.71135	2.53647	1.12968	1.03668	1.35635	0.750215	1.15964	1.17743	1.07361	0.936689	1.04678	0.609885	0.814029	0.606561	0.989813	0.923257	0.986151	0.579476	0.790382	0.610474	1.0291	0.942029	0.979216	0.577308	0.761026	0.232055	0.97998	0.98288	0.925894	0.534581	0.702687
BRN	2.09421	0.996035	1.01761	1.23675	0.662553	2.09421	0.996035	1.01761	1.23675	0.662553		2.11695	1.15556	1.28073	1.52611	0.77954	0.575373	1.19696	0.996408	0.954765	1.04037	0.630995	0.484766	0.651319	0.916567	0.955741	0.982473	0.602152	0.474223	0.647052	0.943916	0.971155	0.984523	0.621381	0.452896	0.27857	0.887759	1.02038	0.945152	0.600737	0.437087
BWA	2.86576	0.596208	0.552048	0.64125	0.369416	2.86576	0.596208	0.552048	0.64125	0.369416		2.69471	0.936042	0.925213	1.12901	0.602783	0.640353	1.24219	1.06408	0.837775	0.985233	0.594524	0.567011	0.580352	0.979011	0.826875	0.918587	0.561696	0.558314	0.587328	1.02599	0.87629	0.939642	0.582103	0.554944	0.213703	0.974695	0.912919	0.884546	0.546036	0.529425
CAF	3.4149	0.478566	0.353879	0.460139	0.271094	3.4149	0.478566	0.353879	0.460139	0.271094		3.40049	0.703032	0.643989	0.828848	0.465129	0.777425	1.24052	0.952028	0.670974	0.837487	0.512853	0.64781	0.587159	0.882487	0.663763	0.791011	0.494489	0.629414	0.590497	0.902649	0.693928	0.779663	0.481195	0.616789	0.219624	0.843676	0.712902	0.712549	0.432729	0.592184
CAN	4.5005	1.45475	1.16259	1.57291	0.926927	4.48627	1.51693	1.08209	1.36792	0.825393	1.01268	4.08355	1.43422	1.10542	1.54463	0.909663	1.31703	1.18447	1.2091	1.06906	1.26934	0.735672	0.828265	0.659786	1.1251	1.05424	1.2078	0.707222	0.790655	0.661957	1.15165	1.07352	1.18778	0.696822	0.756627	0.251656	1.07637	1.0946	1.1014	0.637835	0.70953
CHE	4.41516	1.38153	1.11583	1.53503	0.906375	2.01267	1.2539	1.01846	1.21073	0.732989	1.08681	3.91929	1.3773	1.06109	1.53605	0.90377	1.53619	1.06487	1.23241	1.08096	1.31007	0.756112	0.925753	0.639845	1.15911	1.08941	1.26417	0.736424	0.892223	0.642548	1.18207	1.11663	1.24139	0.72385	0.859474	0.253673	1.12343	1.15349	1.17557	0.676981	0.784037
CHL	3.11494	1.05298	0.963709	1.31994	0.731533	3.38196	1.23579	1.00096	1.42635	0.808094	0.944012	2.87006	1.11152	0.996414	1.42138	0.782173	0.787963	1.05659	1.08053	0.908961	1.05491	0.615568	0.644633	0.591773	1.00072	0.9092	0.998362	0.588304	0.632155	0.597507	1.04382	0.949926	0.995902	0.587212	0.610673	0.215282	0.987246	0.986031	0.928416	0.537056	0.589277
CHN	1.77357	1.0647	1.07398	1.49339	0.796989	1.51331	1.09955	1.18462	1.49713	0.823297	0.886	1.78027	1.07663	1.09352	1.51353	0.806273	1.14164	0.931376	1.07555	0.985116	1.21321	0.743379	0.791757	0.686018	0.993044	1.00012	1.14113	0.704454	0.733946	0.67556	0.998306	0.999631	1.10238	0.698284	0.718097	0.295739	0.934216	1.04267	1.04485	0.668223	0.647705
CIV	1.41054	0.423307	0.506058	0.569956	0.299959	1.41054	0.423307	0.506058	0.569956	0.299959		1.47787	0.601173	0.81412	0.874945	0.451608	0.901218	1.21334	0.915683	0.729346	0.844159	0.499245	0.797972	0.608351	0.822788	0.705681	0.770775	0.463971	0.774167	0.609704	0.863945	0.731775	0.77624	0.468374	0.747361	0.240788	0.802152	0.754126	0.709735	0.419661	0.704357
CMR	1.18446	0.561396	0.521926	0.583318	0.319571	1.18446	0.561396	0.521926	0.583318	0.319571		1.03849	0.759862	0.725353	0.835965	0.442371	1.02663	1.19957	0.954482	0.704909	0.860682	0.511364	0.914729	0.593074	0.871591	0.687071	0.796891	0.481163	0.848101	0.598389	0.906412	0.721251	0.801761	0.484009	0.823926	0.228802	0.849591	0.742889	0.738911	0.437543	0.760389
COG	1.40036	0.436242	0.43602	0.539187	0.298763	1.40036	0.436242	0.43602	0.539187	0.298763		1.44531	0.676271	0.780495	0.916912	0.503353	0.781851	1.16681	0.916028	0.719158	0.818875	0.494896	0.689236	0.578316	0.828496	0.70194	0.75075	0.46288	0.66704	0.581777	0.865702	0.736324	0.75165	0.460566	0.648329	0.210696	0.80827	0.764404	0.685907	0.412348	0.612179
COL	2.74479	0.890296	0.972313	1.10818	0.611916	3.88366	1.3485	1.05792	1.38584	0.810324	1.51449	2.21379	0.920729	0.950348	1.15726	0.6294	0.786673	1.28058	0.976704	0.844185	0.943998	0.552663	0.567441	0.614331	0.895002	0.826621	0.881788	0.522785	0.551915	0.615623	0.928222	0.841369	0.870838	0.518349	0.554397	0.236921	0.868589	0.869982	0.806288	0.470971	0.521985
CPV	1.23212	0.756992	0.737165	0.880321	0.481427	1.23212	0.756992	0.737165	0.880321	0.481427		1.2139	0.915077	1.0453	1.20422	0.618429		0.896181	1.03187	0.915145	0.993792	0.565614		0.620605	0.944704	0.911736	0.927769	0.533084		0.623428	0.996737	0.952469	0.937474	0.540759		0.255267	0.950284	1.00218	0.886337	0.497857
CRI	3.01246	1.06303	1.11592	1.24381	0.690136	2.50964	1.18516	1.05235	1.21225	0.682417	0.824296	2.06981	1.05634	1.08879	1.24823	0.683367	0.735044	1.22816	1.04724	0.974136	1.06046	0.609562	0.595684	0.658189	0.965934	0.959729	0.997744	0.580685	0.576628	0.654774	0.992478	0.977706	0.984415	0.57745	0.560618	0.277281	0.936019	1.01719	0.927544	0.536459	0.55045
CUB	2.24818	1.13962	1.32764	1.43567	0.782136	1.11262	1.00321	1.08795	1.1542	0.640891	0.708133	2.07818	1.05422	1.11377	1.28541	0.702802	0.717141	1.01252	1.04603	0.967447	1.05571	0.62161	0.602319	0.643429	0.960314	0.953806	0.990263	0.591313	0.583842	0.641687	0.984468	0.958149	0.97333	0.586687	0.582043	0.261203	0.911069	0.957707	0.891672	0.533985	0.568468
CYP	2.4783	1.1157	0.870564	1.25888	0.727274	1.8738	1.22753	1.00939	1.33343	0.784239	0.828348	2.45997	1.26937	1.06073	1.52133	0.863608	0.742565	0.911518	1.15349	0.99783	1.17999	0.685026	0.570725	0.614881	1.06519	0.993624	1.11396	0.654902	0.541882	0.618754	1.09698	1.02447	1.09758	0.644197	0.529216	0.236136	1.06141	1.08708	1.06834	0.613905	0.509591
CZE	2.8918	1.31072	0.955461	1.43438	0.839129	2.16244	1.31369	1.0894	1.57225	0.907134	0.810459	2.48186	1.36394	1.06263	1.54907	0.899894	0.610355	0.906757	1.20396	1.00546	1.21245	0.712701	0.492771	0.619788	1.11706	1.00191	1.14786	0.683417	0.4832	0.623595	1.14313	1.0332	1.1326	0.674819	0.473229	0.235639	1.08653	1.06976	1.0702	0.629663	0.458944
DEU	3.35869	1.36615	1.02	1.51121	0.880465	2.34739	1.33085	1.08791	1.51016	0.895508	0.70682	2.90054	1.37549	1.04058	1.54887	0.89909	1.29655	0.904618	1.16772	0.974525	1.20879	0.729117	0.856452	0.619819	1.07823	0.969683	1.13993	0.697246	0.829557	0.624726	1.1078	1.0057	1.14193	0.706804	0.789377	0.234594	1.04136	1.03392	1.07646	0.668487	0.744944
DJI	1.9925	0.515794	0.59958	0.647321	0.347066	1.9925	0.515794	0.59958	0.647321	0.347066		2.04804	0.816728	1.07707	1.22476	0.62713	0.779367	1.33561	1.0109	0.897749	1.00223	0.572544	0.626333	0.614583	0.926334	0.888784	0.940363	0.541853	0.613807	0.619195	0.977216	0.926358	0.947498	0.548144	0.596397	0.246986	0.931228	0.977443	0.90219	0.508583	0.577256
DMA	2.50225	1.18316	1.29493	1.53396	0.857166	2.50529	1.23143	1.33793	1.51953	0.848759		2.34331	1.16625	1.21982	1.50136	0.838217		1.03559	1.15408	1.15953	1.23828	0.713102		0.636249	1.06537	1.1425	1.16967	0.679655		0.642027	1.10851	1.16692	1.16927	0.680381		0.259489	1.04428	1.16902	1.09033	0.625354
DNK	4.91291	1.31679	1.09892	1.54585	0.880597	3.91108	1.26127	1.00704	1.50969	0.860127	1.30021	4.07257	1.46419	1.18647	1.74403	0.980213	1.39531	1.19986	1.27005	1.0539	1.28548	0.73881	1.04102	0.640692	1.18605	1.04913	1.22357	0.709243	0.975354	0.646342	1.22043	1.08777	1.22029	0.708012	0.937921	0.256245	1.15477	1.11523	1.14285	0.653843	0.856402
DOM	1.98711	0.964273	1.09138	1.17976	0.633305	2.01004	1.08158	1.05978	1.04395	0.603415	0.842381	1.80406	1.00128	1.15369	1.24856	0.660735	0.801181	1.14296	1.05778	1.07654	1.0768	0.602607	0.543959	0.663023	0.967942	1.05925	1.00622	0.567332	0.526375	0.661524	1.00839	1.06937	0.998282	0.566163	0.525368	0.284919	0.942785	1.08189	0.920842	0.50903	0.515187
DZA	1.84784	0.835682	0.833989	1.05408	0.598517	1.84784	0.835682	0.833989	1.05408	0.598517		1.88326	1.00552	1.04423	1.38585	0.756258	0.711971	1.29483	1.1075	0.925373	1.1002	0.638668	0.601291	0.584799	1.02055	0.913933	1.0336	0.605809	0.583089	0.591938	1.06477	0.954687	1.03139	0.605812	0.56667	0.213202	1.01167	0.99252	0.969014	0.558538	0.544566
ECU	3.05399	0.736592	0.696113	0.922219	0.506669	3.05399	0.736592	0.696113	0.922219	0.506669		2.69911	0.981892	1.17973	1.39128	0.710735	0.795864	1.1906	1.00648	0.937419	1.03084	0.584578	0.601695	0.657975	0.923848	0.925329	0.96908	0.554693	0.589617	0.655696	0.955062	0.930461	0.951267	0.546301	0.585576	0.278928	0.891746	0.944314	0.877392	0.491208	0.576772
EGY	2.218	0.776076	0.912425	1.1285	0.614634	2.218	0.776076	0.912425	1.1285	0.614634		2.25753	0.873819	1.04167	1.32328	0.701101	0.800258	1.38557	1.03909	0.885595	1.0552	0.622661	0.691816	0.599292	0.958632	0.869705	0.978526	0.583505	0.662441	0.596589	0.97832	0.888836	0.938231	0.560441	0.642349	0.218543	0.919662	0.921193	0.874299	0.514664	0.613871
ESP	3.44401	1.43051	0.998017	1.5503	0.914139	3.09737	1.37341	0.991621	1.46979	0.85806	0.99006	3.1217	1.39225	0.987591	1.5107	0.893288	0.960431	0.95401	1.20551	1.05721	1.26042	0.72879	0.668853	0.636037	1.11769	1.05742	1.19915	0.699004	0.658681	0.640841	1.15589	1.09311	1.19237	0.694081	0.621979	0.254254	1.10336	1.13516	1.13497	0.649224	0.593401
EST	3.1554	1.2876	0.985197	1.44715	0.829447	2.60278	1.40952	1.07603	1.51371	0.860217	1.11527	2.84916	1.37124	1.04449	1.56072	0.88918	0.905637	0.948467	1.23183	0.983363	1.17456	0.685235	0.685428	0.619797	1.14706	0.98186	1.11177	0.655964	0.666156	0.625122	1.17906	1.02376	1.10673	0.65178	0.646365	0.238138	1.13054	1.06743	1.0486	0.60666	0.620539
ETH	1.07115	0.464656	0.291659	0.359497	0.196063	1.07115	0.464656	0.291659	0.359497	0.196063		1.11097	0.842063	0.599229	0.817982	0.437343	0.776536	1.28767	1.04156	0.710952	0.873101	0.518071	0.676881	0.570141	0.974483	0.707785	0.826993	0.49971	0.665228	0.573431	0.98506	0.744894	0.808456	0.483411	0.644817	0.199349	0.93195	0.774955	0.740603	0.433592	0.624347
FIN	4.18702	1.36787	0.956047	1.45831	0.860934	3.67367	1.48216	1.05326	1.53266	0.911331	1.29839	3.47209	1.39992	1.04837	1.52874	0.897708	1.07231	1.01209	1.20984	0.970491	1.15761	0.677007	0.751185	0.622946	1.13618	0.978099	1.10958	0.654755	0.737069	0.628441	1.16815	1.02003	1.10652	0.651232	0.698157	0.240052	1.11138	1.0558	1.03957	0.602188	0.66712
FJI	2.29587	0.889014	1.0424	1.15823	0.619823	2.26568	0.925224	0.983183	1.01489	0.553099	0.870505	1.96889	0.857261	0.983298	1.11465	0.59758	0.514148	1.20825	0.979536	0.846222	0.950033	0.551988	0.424978	0.610735	0.895649	0.837253	0.889372	0.521635	0.414812	0.612139	0.940332	0.864595	0.890617	0.525778	0.404798	0.237884	0.88202	0.893657	0.825504	0.477956	0.390657
FRA	5.01736	1.39038	1.06986	1.58291	0.922625	3.16672	1.29653	1.0634	1.42787	0.830107	1.27438	3.80251	1.30588	1.02109	1.49117	0.872411	1.10134	1.09256	1.17099	1.02124	1.23457	0.710784	0.805386	0.629839	1.09194	1.02408	1.18467	0.687224	0.773526	0.635585	1.13135	1.06254	1.18031	0.684164	0.72753	0.248811	1.08027	1.10566	1.126	0.641458	0.689856
FSM	0.876265	0.563001	0.82771	0.866843	0.460306	0.876265	0.563001	0.82771	0.866843	0.460306		0.864049	0.670586	0.953091	1.04159	0.537145		0.923262	0.890315	0.780047	0.939128	0.613179		0.597454	0.803911	0.773867	0.876555	0.581301		0.605231	0.845825	0.797862	0.907942	0.620732		0.232175	0.766963	0.794251	0.842983	0.592982
GAB	2.94629	0.711187	0.694689	0.950183	0.510978	2.94629	0.711187	0.694689	0.950183	0.510978		2.96058	0.865614	0.924244	1.21134	0.638333	0.895431	1.15369	0.920507	0.771101	0.892032	0.527351	0.696982	0.598866	0.831526	0.749385	0.821447	0.492932	0.672434	0.600357	0.866609	0.764758	0.810295	0.486764	0.674612	0.229329	0.806926	0.775247	0.737902	0.434303	0.643996
GBR	3.97626	1.33971	1.06865	1.50718	0.880054	3.33698	1.31697	1.03206	1.41439	0.831454	0.91428	3.22062	1.29322	1.03861	1.45845	0.853083	1.21348	1.08177	1.15298	0.993146	1.15808	0.676955	0.783465	0.621509	1.06779	0.978659	1.09543	0.648075	0.757195	0.626227	1.10347	1.0142	1.08872	0.643414	0.72284	0.239487	1.05128	1.05612	1.03099	0.599144	0.685717
GEO	1.71281	0.907924	0.818086	1.14929	0.650586	1.6462	1.10126	1.02941	1.49162	0.824036	0.950368	1.3756	1.08214	1.06072	1.45612	0.812011	0.580501	1.12724	1.19134	1.0141	1.21117	0.698003	0.476404	0.608674	1.10722	1.01216	1.15041	0.668536	0.464551	0.616012	1.15155	1.05778	1.14948	0.668476	0.453731	0.230516	1.1117	1.11436	1.10818	0.631512	0.438882
GHA	0.941794	0.533898	0.61054	0.655605	0.360414	0.941794	0.533898	0.61054	0.655605	0.360414		0.952181	0.632136	0.739457	0.794722	0.431204	1.12165	1.17312	0.924881	0.757684	0.870545	0.520191	0.911397	0.594961	0.829949	0.727379	0.79039	0.481206	0.866436	0.599545	0.874171	0.755289	0.796238	0.48417	0.862788	0.224832	0.806337	0.751228	0.706466	0.423652	0.829718
GIN	1.14239	0.449201	0.612176	0.604379	0.311121	1.14239	0.449201	0.612176	0.604379	0.311121		1.22035	0.616903	0.966556	0.918644	0.443162	0.965073	1.3301	0.888173	0.73256	0.801951	0.470308	0.857726	0.59314	0.799668	0.706087	0.730266	0.435814	0.805557	0.586985	0.834426	0.71759	0.721951	0.434915	0.799825	0.21665	0.77312	0.742909	0.652983	0.383866	0.750733
GMB	0.855112	0.529558	0.534998	0.586881	0.308603	0.855112	0.529558	0.534998	0.586881	0.308603		0.931592	0.819449	0.941833	1.0327	0.513766	0.741519	1.13814	1.03128	0.88364	0.908463	0.518317	0.612616	0.606904	0.960218	0.885519	0.856795	0.492632	0.602023	0.608747	1.00631	0.931948	0.867484	0.500803	0.579157	0.24245	0.975351	0.997408	0.824199	0.461313	0.562128
GNB	0.943799	0.431232	0.516968	0.539937	0.272019	0.943799	0.431232	0.516968	0.539937	0.272019		1.06274	0.685455	1.02472	0.993809	0.471385	0.747539	0.995346	0.951298	0.807631	0.879451	0.502174	0.653998	0.627361	0.866588	0.801736	0.816443	0.471726	0.638351	0.62668	0.908925	0.82937	0.82079	0.47622	0.620921	0.260657	0.856607	0.869591	0.763394	0.430058	0.597251
GRC	4.94042	1.56435	1.21951	1.73958	1.03408	1.56134	1.37922	1.28097	1.43747	0.871139	0.599148	4.91319	1.45461	1.09374	1.56073	0.940542	1.50928	1.10972	1.26469	1.15805	1.36368	0.784828	0.791368	0.636914	1.16889	1.13276	1.26975	0.736875	0.753584	0.63783	1.19351	1.13949	1.23497	0.716666	0.733686	0.251056	1.14365	1.18299	1.17981	0.67289	0.665823
GRD	1.65502	0.971881	0.92024	1.13333	0.631077	2.04764	1.40381	1.20596	1.56723	0.872621		1.51533	1.11244	1.05934	1.35674	0.742213		0.97781	1.07664	0.957637	1.06808	0.613934		0.608565	0.987494	0.942296	1.00056	0.580529		0.61303	1.02708	0.96108	0.992763	0.578129		0.234164	0.975003	0.980505	0.934218	0.5325
GTM	1.16136	0.791689	0.793454	0.955163	0.51708	0.765657	0.866648	0.789415	0.932858	0.505119	1.08477	0.864964	0.887693	0.835032	1.12271	0.595614	0.762483	1.08342	0.994425	0.779483	0.959292	0.555218	0.656982	0.582437	0.911275	0.771344	0.896655	0.525724	0.638894	0.588998	0.952769	0.815263	0.896897	0.525829	0.624331	0.208064	0.898225	0.847524	0.836991	0.479572	0.600975
GUY	1.21696	0.743113	0.832362	0.961041	0.517244	1.21696	0.743113	0.832362	0.961041	0.517244		1.2537	0.942522	1.15701	1.3139	0.673904	0.624782	1.14465	0.983615	0.890396	0.969378	0.556614	0.536186	0.642711	0.904353	0.885751	0.913178	0.529673	0.524013	0.635654	0.932091	0.890857	0.892968	0.52277	0.502472	0.252497	0.863442	0.90829	0.814435	0.468937	0.485804
HND	1.56391	0.76556	0.780081	0.982033	0.524346	0.798122	0.771404	0.828881	1.01674	0.524198	0.851827	1.15886	0.835812	0.838207	1.11729	0.587052	0.682536	1.13243	1.0062	0.807937	0.989916	0.566649	0.565479	0.604881	0.927591	0.802852	0.934863	0.541111	0.538746	0.610724	0.966898	0.842045	0.934457	0.540025	0.5257	0.231203	0.909312	0.87105	0.87227	0.492139	0.506195
HRV	2.61929	1.14336	1.02889	1.36987	0.781904	2.262	1.27455	1.12595	1.43059	0.80889	0.893404	2.38444	1.25915	1.13626	1.57381	0.886523	0.665602	0.893777	1.18235	1.04285	1.23508	0.707492	0.543938	0.62097	1.09042	1.03761	1.1639	0.673465	0.521756	0.626917	1.13136	1.0788	1.15634	0.668838	0.503915	0.238523	1.07753	1.12313	1.09263	0.620273	0.485707
HTI	0.952646	0.470554	0.526579	0.48054	0.255722	0.952646	0.470554	0.526579	0.48054	0.255722		1.00755	0.743748	1.01732	0.960201	0.47983	0.626104	1.12559	0.945531	0.793262	0.873531	0.509736	0.577273	0.610957	0.861159	0.785686	0.811049	0.479752	0.571884	0.611928	0.903173	0.817182	0.813212	0.481819	0.55166	0.244895	0.865753	0.880128	0.780015	0.447516	0.529472
HUN	2.01331	1.17126	0.899072	1.35406	0.778026	2.16222	1.28581	0.952034	1.41399	0.816923	3.22355	1.64594	1.26496	1.09006	1.55681	0.885232	0.616031	0.841057	1.17501	1.03614	1.21166	0.697899	0.512167	0.619433	1.0944	1.04167	1.15484	0.673427	0.503281	0.622934	1.12177	1.07744	1.13271	0.657142	0.492396	0.234807	1.07078	1.1262	1.07244	0.610401	0.477765
IDN	0.90342	0.722123	1.12069	1.11517	0.526506	0.837167	0.872001	0.92258	0.942746	0.545593	0.689799	0.735176	0.684668	1.07506	1.06333	0.511477	1.28886	1.11885	0.963374	0.898723	0.986636	0.584897	0.982181	0.656812	0.880941	0.89538	0.927085	0.555842	0.933973	0.650443	0.908696	0.903327	0.921823	0.566746	0.845384	0.272438	0.833993	0.91511	0.847455	0.524705	0.786438
IND	0.844906	0.769801	0.945773	0.961563	0.500979	0.999445	0.881893	0.969238	1.08364	0.574327	0.84241	0.70114	0.804555	1.01668	1.03542	0.540244	0.783576	0.931897	1.03092	0.950217	1.0155	0.571602	0.62432	0.650478	0.968689	0.945647	0.972987	0.555084	0.604906	0.647155	0.992025	0.964528	0.952263	0.5416	0.593953	0.274323	0.935927	1.00009	0.887786	0.492566	0.570006
IRL	4.71249	1.378	1.08506	1.5775	0.917786	2.18698	1.30374	1.06708	1.41611	0.827282	0.711758	3.84377	1.32124	1.03432	1.5143	0.882619	1.0669	1.08347	1.15807	0.987217	1.20734	0.702001	0.68635	0.624413	1.06731	0.967739	1.13742	0.668658	0.662121	0.629201	1.10002	0.990836	1.1248	0.662868	0.63871	0.24153	1.04208	1.02218	1.06248	0.617037	0.622414
IRN	1.52485	1.12931	1.2329	1.49799	0.822763	2.81987	1.43796	1.13383	1.37277	0.822422	0.67115	1.51126	1.09158	1.17619	1.4326	0.789454	0.780642	1.3721	1.16154	1.08824	1.2308	0.706774	0.670864	0.623654	1.07475	1.06428	1.14673	0.663829	0.633606	0.621364	1.09524	1.06844	1.10028	0.635236	0.660413	0.241828	1.0309	1.08129	1.02253	0.579761	0.608719
IRQ	0.749032	0.54472	0.591555	0.7759	0.419705	0.749032	0.54472	0.591555	0.7759	0.419705		0.841957	0.817807	1.024	1.30077	0.667825	0.596125	1.07568	1.03462	0.924883	1.02047	0.585099	0.458924	0.60713	0.966262	0.922921	0.972848	0.564421	0.449053	0.608238	0.998472	0.952895	0.956149	0.553599	0.442256	0.229923	0.943596	0.992703	0.890592	0.504157	0.428892
ISL	5.14462	1.20191	1.00707	1.36685	0.787041	3.46111	1.12532	0.984808	1.29148	0.742559	1.15176	4.21506	1.21941	1.02835	1.41347	0.810285	1.32269	1.12806	1.12981	0.962228	1.11738	0.66291	0.760002	0.611226	1.0435	0.948486	1.05615	0.633389	0.745284	0.61985	1.09292	0.999394	1.07523	0.64384	0.699265	0.239742	1.06931	1.07179	1.0624	0.625287	0.661618
ISR	4.50792	1.33034	1.03772	1.4951	0.852236	4.50792	1.33034	1.03772	1.4951	0.852236		4.26533	1.40654	1.23372	1.75699	0.957515	0.737472	1.39239	1.11572	1.00003	1.14307	0.656356	0.692146	0.621726	1.03822	0.988194	1.09065	0.63158	0.671432	0.624717	1.07143	1.01977	1.07232	0.62158	0.63946	0.236447	1.01499	1.05996	1.0066	0.572189	0.609786
ITA	4.64435	1.57068	1.24248	1.78522	1.04313	2.95046	1.49565	1.14803	1.43359	0.899897	0.727612	4.04004	1.42805	1.11641	1.57418	0.932675	0.90201	1.0539	1.25204	1.1665	1.36534	0.775463	0.695556	0.638671	1.16422	1.15166	1.30105	0.745458	0.677005	0.642305	1.19141	1.16161	1.27648	0.731335	0.661682	0.250714	1.11922	1.16635	1.18771	0.670307	0.632739
JAM	1.62389	0.980004	1.01381	1.27271	0.697812	1.36929	1.13657	0.976423	1.13897	0.628121	0.963976	1.38392	1.0132	0.99351	1.32143	0.717349	0.706252	1.15577	1.00066	0.858238	0.980357	0.570019	0.600716	0.613033	0.913603	0.839529	0.912582	0.537233	0.585347	0.615637	0.949885	0.856099	0.902925	0.532002	0.576848	0.238349	0.89627	0.889983	0.84659	0.487567	0.542435
JOR	1.71213	0.835175	0.83259	1.05074	0.586141	1.71213	0.835175	0.83259	1.05074	0.586141		1.75647	0.982805	1.04818	1.38595	0.736373	0.57626	1.32118	1.02805	0.891658	1.0267	0.592349	0.486556	0.599943	0.947544	0.886002	0.970146	0.565205	0.473731	0.604502	0.988896	0.918783	0.963798	0.562514	0.465492	0.228836	0.938976	0.962389	0.911036	0.519937	0.451364
JPN	1.85541	0.960716	0.881813	1.15657	0.654542	1.89081	1.09802	1.00968	1.28057	0.775036	1.08583	1.85598	1.04836	1.03387	1.31944	0.734886	0.927252	0.99729	1.00937	0.92992	1.06637	0.664074	0.692956	0.649236	0.922428	0.932414	1.00462	0.632627	0.682768	0.646939	0.947038	0.947308	1.00945	0.655402	0.637764	0.26301	0.87329	0.969506	0.949678	0.628815	0.60542
KAZ	5.1014	1.09351	0.814011	1.24616	0.73571	5.1014	1.09351	0.814011	1.24616	0.73571		4.39367	1.24222	1.05604	1.56164	0.882063	0.673598	1.19826	1.19478	1.03697	1.18109	0.691168	0.476347	0.619904	1.1125	1.03521	1.11457	0.658695	0.462251	0.625227	1.15396	1.0821	1.11466	0.657877	0.454523	0.239663	1.1126	1.14082	1.0676	0.618908	0.43933
KEN	2.2456	0.637976	0.599069	0.751889	0.412052	0.764379	0.683066	0.695232	0.793715	0.43276	1.1744	2.21061	0.740516	0.744036	0.935353	0.50701	1.10492	1.31004	0.964005	0.749027	0.910792	0.537488	0.836102	0.583579	0.898861	0.746266	0.86906	0.521304	0.804879	0.585869	0.916416	0.775059	0.845413	0.503123	0.761586	0.214222	0.861873	0.804595	0.785977	0.457845	0.717756
KGZ	3.44586	0.790626	0.674075	0.985124	0.566874	3.44586	0.790626	0.674075	0.985124	0.566874		3.17752	1.0514	1.00376	1.45977	0.809659	0.814563	1.26221	1.16069	1.02519	1.16808	0.676424	0.552931	0.610651	1.07829	1.02431	1.10862	0.647459	0.53662	0.617835	1.12951	1.07659	1.11451	0.650933	0.527987	0.233279	1.09336	1.14296	1.07732	0.61605	0.509499
KHM	1.11377	0.670085	1.1334	1.02073	0.47282	0.987039	0.829626	1.18445	1.12247	0.567107	0.763966	1.09483	0.702478	1.19156	1.10357	0.525772	1.01847	1.04877	0.951914	0.879261	0.955036	0.571213	0.775669	0.662661	0.876362	0.896299	0.909807	0.54732	0.730761	0.6534	0.888931	0.896736	0.888899	0.544214	0.691174	0.292848	0.835237	0.951682	0.850697	0.515998	0.653228
KIR	0.876265	0.563001	0.82771	0.866843	0.460306	0.876265	0.563001	0.82771	0.866843	0.460306		0.873356	0.679118	0.965603	1.05529	0.543759		0.927483	0.898496	0.792685	0.952568	0.619637		0.601675	0.812092	0.786505	0.889996	0.587759		0.609452	0.854007	0.8105	0.921383	0.62719		0.236396	0.775144	0.80689	0.856424	0.59944
KNA	2.47857	1.00397	0.957628	1.17809	0.649331	3.15607	1.68593	1.37097	1.72953	0.964451		2.14766	1.14736	1.14126	1.40598	0.759154		1.15263	1.03492	0.903675	0.994435	0.574065		0.612098	0.956669	0.907682	0.941472	0.54761		0.613126	0.994539	0.938772	0.932668	0.543249		0.244261	0.973594	1.02254	0.92109	0.520423
KOR	2.29843	1.06409	1.14172	1.40671	0.768015	1.06164	0.965395	0.990604	1.14481	0.700675	1.02339	2.27889	1.02769	1.05976	1.34061	0.736521	1.18091	1.03237	1.05767	1.03859	1.18231	0.716904	0.85579	0.690731	0.965107	1.04121	1.09693	0.669239	0.848172	0.688885	0.994639	1.06082	1.10509	0.694592	0.788681	0.30674	0.923818	1.08977	1.05057	0.670748	0.734973
KWT	3.55932	1.25726	1.05669	1.51446	0.831661	3.55932	1.25726	1.05669	1.51446	0.831661		3.61715	1.34309	1.25473	1.74089	0.917305	0.483832	1.35643	1.08602	1.02424	1.13017	0.632965	0.40167	0.662703	1.0048	1.01794	1.06822	0.603286	0.384187	0.661481	1.03978	1.04026	1.05599	0.597265	0.375909	0.284773	0.981557	1.07428	0.989772	0.547693	0.363588
LAO	1.20928	0.495527	0.733456	0.782977	0.386705	1.20928	0.495527	0.733456	0.782977	0.386705		1.21753	0.735321	1.26304	1.22471	0.564306	0.92755	1.10768	0.988113	0.911868	0.987081	0.573908	0.695403	0.677133	0.920592	0.924125	0.943874	0.554926	0.660924	0.666752	0.931318	0.921288	0.915636	0.543688	0.626432	0.308344	0.881481	0.979529	0.879188	0.512214	0.593951
LBN	3.20075	1.1462	1.13358	1.36871	0.79142	2.9985	1.32026	0.981482	1.29143	0.798799	0.798345	3.17705	1.09656	0.993053	1.27451	0.739863	0.700084	1.34775	1.11516	0.978823	1.13456	0.660863	0.579649	0.600348	1.03436	0.972122	1.05972	0.621867	0.548916	0.604416	1.07262	1.00726	1.04976	0.61558	0.533886	0.22538	1.01669	1.04522	0.982426	0.565623	0.513519
LBR	0.532967	0.331229	0.450215	0.489128	0.243571	0.532967	0.331229	0.450215	0.489128	0.243571		0.663911	0.578941	0.959121	0.956441	0.461704	0.805808	0.987365	0.898596	0.751445	0.872714	0.52244	0.727191	0.630862	0.810063	0.736705	0.806033	0.491016	0.691262	0.628308	0.843306	0.747964	0.807292	0.500333	0.694725	0.262665	0.778692	0.772982	0.749336	0.461217	0.651539
LCA	2.2376	1.07236	0.962292	1.32121	0.710778	2.26715	1.28867	1.11001	1.38537	0.742973		2.07874	1.22212	1.1462	1.57626	0.839352		1.00283	1.10775	0.968716	1.14485	0.654831		0.617484	1.02095	0.958108	1.08081	0.623749		0.622581	1.06196	0.991701	1.07463	0.621151		0.244115	1.01543	1.03801	1.02688	0.581133
LKA	0.708934	0.645207	1.07905	0.982006	0.468541	1.01748	0.951391	1.00322	1.03433	0.54318	0.674099	0.632826	0.647132	1.07266	0.994329	0.477714	0.808791	0.901994	0.935731	0.865623	0.914	0.51555	0.602937	0.636699	0.857938	0.839455	0.850537	0.486199	0.571882	0.629872	0.89712	0.847386	0.84143	0.486671	0.552523	0.255339	0.832491	0.867842	0.768017	0.433556	0.52337
LSO	1.51718	0.471511	0.419798	0.578885	0.296731	1.51718	0.471511	0.419798	0.578885	0.296731		1.48705	0.773495	0.782071	1.06459	0.540313	0.630972	1.15369	1.05058	0.829084	0.975334	0.564299	0.584545	0.56747	0.971749	0.824414	0.916426	0.536238	0.565438	0.575238	1.0215	0.881377	0.926573	0.541343	0.563026	0.202401	0.978745	0.928177	0.874893	0.498555	0.539962
LTU	2.40877	1.38876	1.00649	1.56229	0.89937	1.97081	1.39585	1.13976	1.59102	0.915353	0.758503	2.23032	1.44149	1.0626	1.6625	0.953618	0.711968	0.808206	1.20371	0.970783	1.17119	0.684033	0.563155	0.616095	1.11686	0.971918	1.10931	0.654123	0.5477	0.624727	1.16495	1.02168	1.12165	0.660896	0.5308	0.234626	1.09837	1.04734	1.042	0.604448	0.506548
LUX	5.20994	1.39279	1.19135	1.64253	0.944318	5.17492	1.43259	1.17534	1.68329	0.962214	1.02813	4.8466	1.4196	1.17986	1.6886	0.966124	1.28536	1.063	1.24542	1.12805	1.30212	0.752619	0.843016	0.628165	1.15999	1.11451	1.24022	0.723668	0.819269	0.6309	1.18221	1.12216	1.21251	0.708111	0.795652	0.241544	1.11866	1.12597	1.13828	0.655569	0.770468
LVA	2.31383	1.26965	0.844104	1.34684	0.785752	1.83353	1.32135	0.954307	1.4263	0.835042	0.959263	2.06135	1.38785	0.971032	1.50518	0.872439	0.674661	0.846096	1.24099	0.93708	1.15106	0.702448	0.5235	0.616821	1.15109	0.932596	1.08165	0.669481	0.51102	0.622003	1.17869	0.971601	1.08828	0.680284	0.494164	0.233264	1.11886	1.00175	1.02566	0.641389	0.477826
MAR	1.7352	0.852706	0.856241	1.08702	0.598357	1.7352	0.852706	0.856241	1.08702	0.598357		1.77171	1.05555	1.02268	1.41499	0.7526	0.650951	1.30766	1.15643	0.931519	1.1218	0.649422	0.563356	0.585974	1.07184	0.921691	1.05783	0.617967	0.548931	0.593603	1.11461	0.96634	1.05895	0.61959	0.532192	0.213281	1.05346	0.995801	0.983469	0.565422	0.514701
MDA	1.31019	0.757774	0.5858	0.910947	0.519032	1.31019	0.757774	0.5858	0.910947	0.519032		1.1709	1.05897	0.965565	1.49802	0.802336	0.659635	0.840667	1.14179	0.949571	1.12762	0.648928	0.512273	0.602532	1.05519	0.950172	1.06321	0.618993	0.498512	0.607671	1.09355	0.997848	1.05423	0.613143	0.48644	0.225327	1.06674	1.06838	1.03231	0.585203	0.478769
MDG	1.32422	0.384119	0.538602	0.518529	0.257373	1.32422	0.384119	0.538602	0.518529	0.257373		1.43071	0.66435	1.09429	0.999245	0.478859	0.691941	1.27396	0.977106	0.889357	0.926869	0.525294	0.594449	0.653483	0.908595	0.897517	0.883671	0.505044	0.581284	0.651025	0.948125	0.925816	0.881681	0.503746	0.557116	0.284716	0.898042	0.974101	0.825777	0.458344	0.535458
MDV	1.43883	0.704274	0.834999	0.901046	0.488525	1.43883	0.704274	0.834999	0.901046	0.488525		1.23147	0.89792	1.14103	1.25223	0.646327	1.00574	1.27654	1.02572	0.941882	1.01323	0.581623	0.837993	0.626565	0.942485	0.928765	0.952682	0.550512	0.815477	0.646702	1.01651	1.02085	1.01344	0.576857	0.75086	0.284339	0.981921	1.091	0.985274	0.54592	0.708554
MEX	3.02573	1.08616	0.947637	1.30514	0.710447	2.94404	1.26883	0.953862	0.99416	0.575103	0.819691	2.08576	1.07065	0.905182	1.30458	0.70386	0.556522	1.10346	1.0257	0.806992	1.01016	0.577024	0.498255	0.590356	0.943994	0.797927	0.950697	0.548448	0.486528	0.597188	0.987606	0.843128	0.951925	0.54966	0.479366	0.2156	0.93063	0.872885	0.88726	0.500592	0.470093
MKD	2.17376	1.08669	1.01024	1.31166	0.761753	2.33375	1.30782	1.10895	1.45293	0.854067		1.87068	1.18617	1.11038	1.48572	0.851052		1.10611	1.19488	1.04689	1.24961	0.727505		0.61416	1.11037	1.04461	1.17906	0.692308		0.619593	1.14889	1.08641	1.17105	0.688938		0.230042	1.09074	1.12694	1.10265	0.639881
MLI	2.81431	0.773102	0.573203	0.7235	0.393808	2.81431	0.773102	0.573203	0.7235	0.393808		2.87415	0.973998	0.81987	1.00907	0.524586	0.809265	1.29679	1.0703	0.812364	0.917643	0.529841	0.643434	0.61155	1.00525	0.811697	0.873335	0.511903	0.627823	0.610288	1.01656	0.839584	0.854597	0.497984	0.608493	0.245412	0.987385	0.891818	0.811658	0.459139	0.587742
MLT	3.78524	1.29703	1.17282	1.63543	0.924977	1.9034	1.2814	1.12259	1.56043	0.888747	0.709652	3.36844	1.34649	1.15747	1.72376	0.967449	0.8287	1.05098	1.21775	1.06371	1.2989	0.750063	0.640799	0.624432	1.12705	1.05646	1.21946	0.709424	0.612082	0.630079	1.16462	1.09161	1.20931	0.703531	0.57738	0.245114	1.12142	1.14438	1.16728	0.666744	0.547128
MMR	1.11097	0.714885	0.762874	0.823034	0.42815	1.11097	0.714885	0.762874	0.823034	0.42815		1.10637	0.900464	1.23398	1.22126	0.58798	0.838765	1.01467	1.03426	0.989044	1.00637	0.568353	0.729074	0.677744	0.95212	1.00084	0.95156	0.539111	0.692959	0.667429	0.973601	1.00785	0.926253	0.524971	0.670166	0.295551	0.915974	1.0459	0.86051	0.475398	0.641142
MNE	3.52297	1.36535	1.21008	1.62717	0.935709	3.52297	1.36535	1.21008	1.62717	0.935709		3.39216	1.46605	1.323	1.83708	1.03725	0.734049	0.924659	1.26699	1.18818	1.3454	0.777972	0.611499	0.629396	1.17237	1.1666	1.25348	0.731907	0.597638	0.629655	1.1947	1.17376	1.21411	0.707572	0.595305	0.240355	1.13121	1.1782	1.1397	0.654618	0.57972
MNG	7.84642	0.920617	0.729202	1.12764	0.630885	7.55959	1.02464	0.963799	1.40238	0.763801	6.4343	7.09238	1.05467	0.94699	1.39853	0.77593	0.650825	1.24675	1.09163	0.920929	1.12165	0.653169	0.494263	0.591575	1.00151	0.900668	1.04724	0.618098	0.485756	0.603571	1.0655	0.965659	1.08589	0.637938	0.476486	0.231097	1.02448	1.01413	1.04858	0.605314	0.463525
MOZ	0.380739	0.388326	0.363425	0.398452	0.217969	0.380739	0.388326	0.363425	0.398452	0.217969		0.456422	0.649808	0.733988	0.825925	0.43764	0.826363	0.886601	0.98242	0.757274	0.895082	0.530296	0.75669	0.598036	0.907523	0.755359	0.842055	0.507317	0.739409	0.601555	0.940805	0.792729	0.840071	0.502683	0.723072	0.229733	0.884692	0.821408	0.774403	0.454093	0.689795
MRT	3.1027	0.712195	0.675242	0.778515	0.433552	3.1027	0.712195	0.675242	0.778515	0.433552		3.1611	0.885085	0.941675	1.11831	0.596578	0.652397	1.23839	0.961626	0.798548	0.886596	0.516842	0.551976	0.578619	0.874058	0.77802	0.814502	0.483816	0.542397	0.578432	0.902582	0.801997	0.796989	0.473724	0.537151	0.207439	0.854078	0.843959	0.741525	0.429377	0.528583
MUS	1.98829	0.94778	0.883813	1.10703	0.615026	1.98829	0.94778	0.883813	1.10703	0.615026		1.74407	1.05956	1.15793	1.41795	0.740609	0.498463	1.20792	1.04298	0.947552	1.03457	0.590761	0.451201	0.619499	0.961252	0.941268	0.973953	0.56119	0.441972	0.621849	1.00775	0.97511	0.975759	0.56452	0.437769	0.247388	0.948661	1.00604	0.905062	0.513272	0.429545
MWI	0.579959	0.429621	0.403829	0.465419	0.252412	0.579959	0.429621	0.403829	0.465419	0.252412		0.615493	0.654377	0.682958	0.846429	0.445634	0.867857	1.05686	0.938497	0.682053	0.869428	0.524938	0.769521	0.576846	0.868753	0.679097	0.823364	0.507107	0.717606	0.579462	0.884057	0.70828	0.802281	0.491876	0.725116	0.207039	0.82359	0.729991	0.737638	0.446302	0.678389
MYS	1.55501	0.98579	1.12086	1.33729	0.682235	1.64709	1.24015	1.24737	1.39716	0.717531	1.12274	1.19639	0.926555	1.00982	1.2584	0.647469	0.927607	1.06328	0.999801	0.900615	0.970898	0.551366	0.657689	0.639251	0.919256	0.906599	0.917162	0.523372	0.640941	0.63782	0.957499	0.932062	0.91257	0.521815	0.594278	0.279402	0.925973	1.0089	0.89019	0.491701	0.563453
NAM	2.59397	0.666925	0.505434	0.692937	0.393813	2.6394	0.92721	0.680632	0.834294	0.468921	2.06522	2.37291	0.890432	0.778599	1.01355	0.564688	0.818444	1.19325	1.0349	0.804013	0.912204	0.540328	0.68653	0.571967	0.95566	0.798032	0.852063	0.511387	0.652537	0.578284	0.999995	0.850722	0.861393	0.51581	0.630639	0.204073	0.950683	0.89012	0.797425	0.467836	0.610477
NER	2.16851	0.892403	0.506769	0.538846	0.292933	2.16851	0.892403	0.506769	0.538846	0.292933		2.20529	1.25396	0.766294	0.856845	0.452312	0.808792	1.27452	1.17095	0.773807	0.854373	0.502776	0.713665	0.575456	1.10421	0.774211	0.807174	0.483909	0.669989	0.576788	1.09496	0.805352	0.809718	0.477849	0.675715	0.201836	1.05002	0.846712	0.742093	0.427303	0.645972
NGA	0.885427	0.791235	0.669571	0.810919	0.439512	0.914004	1.01147	0.815388	0.846812	0.474222	1.18778	0.835386	0.769115	0.687283	0.82181	0.447463	1.12216	1.16716	1.0263	0.753424	0.904051	0.543784	0.940818	0.597882	0.940291	0.738927	0.837763	0.512277	0.89414	0.601111	0.971984	0.774168	0.843844	0.518951	0.846262	0.228429	0.914653	0.797827	0.778152	0.474168	0.799473
NIC	1.09234	0.644383	0.672525	0.693996	0.371545	1.09234	0.644383	0.672525	0.693996	0.371545		0.950254	0.897832	1.09559	1.16569	0.582217	0.606417	1.15868	0.986147	0.840999	0.954169	0.542028	0.542805	0.61947	0.903266	0.835345	0.893915	0.512378	0.52414	0.622651	0.951618	0.873038	0.900666	0.518382	0.522731	0.245619	0.899006	0.912385	0.844447	0.472726	0.509709
NLD	4.52294	1.38576	1.0675	1.51897	0.890927	2.61188	1.27505	1.03267	1.39708	0.821986	0.781352	3.7725	1.36844	1.04785	1.5088	0.884482	1.44427	1.04167	1.17953	0.996529	1.17806	0.688948	0.861618	0.624023	1.08451	0.972989	1.10146	0.652374	0.832532	0.629338	1.12064	1.0077	1.09798	0.651123	0.785627	0.240418	1.0611	1.04086	1.02925	0.601917	0.736465
NOR	4.01291	1.31806	1.0561	1.44281	0.845954	3.49072	1.34316	1.04696	1.38325	0.814517	0.782474	3.54532	1.32029	1.06526	1.45617	0.851757	1.26676	1.10641	1.20959	1.02926	1.21372	0.702285	0.788847	0.626651	1.12687	1.01859	1.15586	0.673984	0.772346	0.633321	1.1669	1.05537	1.15682	0.673779	0.730598	0.245479	1.11224	1.09392	1.09363	0.626227	0.691055
NPL	1.51769	0.560764	0.649985	0.708107	0.371236	1.51769	0.560764	0.649985	0.708107	0.371236		1.50228	0.787649	1.05858	1.13068	0.555044	0.905267	1.37919	1.07762	0.98741	1.05163	0.58952	0.724615	0.656154	1.01339	0.99093	1.00908	0.57241	0.685634	0.652942	1.03719	1.01888	0.988145	0.556547	0.672469	0.289366	1.00479	1.09252	0.956006	0.521927	0.64599
NZL	6.17311	1.1767	1.055	1.39984	0.784581	3.84712	1.37392	1.12217	1.37656	0.788244	0.753505	4.94572	1.29321	1.14749	1.59549	0.881466	0.84132	1.23602	1.1711	1.02152	1.18964	0.692186	0.651821	0.649799	1.08773	1.01901	1.1302	0.663712	0.634648	0.654577	1.12761	1.05765	1.12847	0.664834	0.606486	0.246177	1.06075	1.09069	1.05379	0.611955	0.579686
OMN	3.81693	1.13245	1.30564	1.51053	0.805075	2.86203	1.08662	1.23343	1.31314	0.700439	0.647756	3.80354	1.10085	1.23331	1.45451	0.77697	0.802977	1.35085	1.11395	1.13942	1.16286	0.657439	0.603748	0.652315	1.02684	1.12225	1.09745	0.624572	0.581592	0.651438	1.0623	1.12999	1.08612	0.624005	0.569061	0.280098	1.00462	1.15054	1.02375	0.576838	0.555862
PAK	2.04846	0.61449	0.586592	0.719517	0.412645	2.04846	0.61449	0.586592	0.719517	0.412645		1.80146	0.92919	1.06123	1.29675	0.700978	0.674901	1.37979	1.08757	0.955357	1.10554	0.634244	0.580722	0.605821	1.01668	0.953068	1.05594	0.612906	0.568307	0.607795	1.04178	0.98295	1.0318	0.595593	0.558331	0.231425	0.995817	1.03254	0.981629	0.554086	0.54206
PAN	3.17662	0.900252	0.953421	1.11837	0.595613	1.99596	0.98723	1.08646	1.16325	0.624982	1.35165	2.01312	0.945572	1.11002	1.2395	0.649589	0.695404	1.20589	0.981179	0.869123	0.960738	0.56499	0.561649	0.626335	0.890839	0.851607	0.888293	0.529665	0.549913	0.626485	0.933262	0.877199	0.894126	0.541125	0.534349	0.264943	0.89976	0.954743	0.881339	0.520296	0.517867
PER	1.43431	0.607974	0.672131	0.771115	0.419622	1.43431	0.607974	0.672131	0.771115	0.419622		1.30145	0.795653	0.979123	1.09781	0.574243	0.836418	1.1807	0.982884	0.842824	0.960315	0.567459	0.710913	0.624424	0.89622	0.82689	0.893409	0.534868	0.686209	0.625693	0.934122	0.852729	0.895235	0.540973	0.654803	0.245812	0.869547	0.876614	0.827777	0.49487	0.627491
PHL	1.24447	0.769433	1.16183	1.18711	0.566229	0.90621	0.884272	1.12864	1.16312	0.573489	0.773335	1.05152	0.743144	1.15461	1.16029	0.553538	1.40253	0.956589	1.03083	1.01382	1.04919	0.579828	0.774009	0.689306	0.942771	1.0102	0.985113	0.546554	0.743651	0.68434	0.978203	1.01623	0.972539	0.543556	0.705214	0.305315	0.908907	1.03095	0.889238	0.48677	0.66301
POL	1.87647	1.28515	0.954144	1.46538	0.832344	1.59566	1.2753	0.951059	1.41613	0.805327	1.96378	1.59719	1.30538	0.995021	1.51227	0.858313	0.670304	0.789217	1.22675	0.98965	1.1697	0.679627	0.523139	0.61799	1.13374	0.985199	1.09634	0.645006	0.511396	0.626054	1.18009	1.04129	1.10886	0.650407	0.496887	0.236152	1.12082	1.07882	1.03571	0.597478	0.479368
PRK	0.830385	0.501848	0.59183	0.635346	0.332026	0.830385	0.501848	0.59183	0.635346	0.332026		0.86998	0.78132	1.07671	1.12716	0.543577		1.10003	1.09375	1.0233	1.08713	0.613319		0.671047	1.01802	1.03353	1.03485	0.588291		0.667998	1.0575	1.06641	1.03427	0.594323		0.296382	1.00951	1.12237	0.982157	0.555555
PRT	3.84201	1.39817	1.08433	1.62991	0.934948	2.56074	1.40901	1.14891	1.42057	0.839612	0.749611	3.6313	1.3923	1.09561	1.6318	0.93532	1.41402	1.01619	1.1981	1.06675	1.25678	0.715086	1.01989	0.653232	1.11139	1.06777	1.19059	0.681112	0.949351	0.65705	1.15084	1.1054	1.18506	0.677885	0.859757	0.267426	1.0884	1.13746	1.10983	0.623557	0.796049
PRY	2.41683	0.899573	0.696074	1.00524	0.575413	1.86335	0.97279	0.737093	1.05897	0.641163	0.905554	2.14147	0.967018	0.81669	1.13688	0.645397	0.622937	0.97363	1.00845	0.775787	0.947767	0.563633	0.504175	0.589929	0.934582	0.773885	0.896803	0.543024	0.493198	0.593089	0.95931	0.808374	0.881852	0.528667	0.481734	0.213852	0.908745	0.842233	0.826631	0.48539	0.466737
ROU	2.66585	1.29114	1.00337	1.56739	0.898335	2.06502	1.2183	0.980626	1.47476	0.847985	0.922753	2.39136	1.26665	1.00371	1.54727	0.887558	0.887358	0.919446	1.18775	1.02779	1.21627	0.701097	0.652549	0.614919	1.10139	1.02684	1.14809	0.669088	0.627003	0.61996	1.13768	1.07056	1.13669	0.660442	0.607141	0.235277	1.1024	1.13552	1.10109	0.626403	0.580816
RUS	3.42456	1.03032	0.873106	1.22989	0.702557	3.42456	1.03032	0.873106	1.22989	0.702557		2.99881	1.25814	1.14272	1.6473	0.908776	0.576042	1.08675	1.18172	1.0071	1.17312	0.68664	0.446875	0.613578	1.09704	1.00386	1.1101	0.65715	0.434818	0.619765	1.13739	1.04915	1.1093	0.655075	0.428992	0.23419	1.09429	1.1031	1.06221	0.615966	0.409495
RWA	0.835457	0.544931	0.640453	0.599559	0.343158	0.835457	0.544931	0.640453	0.599559	0.343158		0.838694	0.716175	0.798642	0.798115	0.457523		1.249	0.96544	0.817767	0.935368	0.568944		0.615248	0.887836	0.79803	0.874176	0.542108		0.619092	0.888622	0.807329	0.884441	0.544132		0.245357	0.825608	0.804363	0.802168	0.49159
SAU	2.08182	0.8383	0.789326	1.05066	0.570823	2.08182	0.8383	0.789326	1.05066	0.570823		2.14111	1.01265	1.05539	1.38025	0.719089	0.572223	1.33107	1.02938	0.885601	1.01404	0.579928	0.476866	0.614293	0.947599	0.875277	0.953848	0.551944	0.463945	0.614951	0.979479	0.89961	0.939212	0.544537	0.46139	0.23749	0.920906	0.930311	0.872364	0.494801	0.446636
SDN	3.14262	0.73748	0.54158	0.681052	0.396346	3.14262	0.73748	0.54158	0.681052	0.396346		3.09389	1.10698	0.792935	1.04287	0.577707	0.92417	1.26854	1.10501	0.767015	0.906885	0.539678	0.793175	0.574203	1.03169	0.760095	0.854055	0.51811	0.749287	0.576736	1.0311	0.792983	0.831746	0.500221	0.743093	0.20194	1.00468	0.834747	0.783918	0.460301	0.693494
SEN	1.30002	0.526108	0.524016	0.592736	0.319616	1.30002	0.526108	0.524016	0.592736	0.319616		1.37598	0.776479	0.949377	1.05368	0.5193	0.790976	1.27335	0.974433	0.829268	0.897742	0.521791	0.66473	0.607601	0.89439	0.822694	0.838554	0.492457	0.651119	0.60704	0.933906	0.852488	0.841426	0.499899	0.6277	0.238975	0.886382	0.897752	0.789125	0.459037	0.608307
SLB	0.779606	0.4525	0.631647	0.573016	0.302326	0.779606	0.4525	0.631647	0.573016	0.302326		0.796902	0.661743	0.983414	0.894751	0.463179	0.63442	1.08484	0.989778	0.871541	0.917391	0.538566	0.559429	0.618064	0.905468	0.861158	0.853634	0.506871	0.542232	0.619809	0.947076	0.880961	0.853758	0.507187	0.535208	0.248265	0.889786	0.906504	0.784186	0.456401	0.51716
SLE	0.795857	0.625158	0.82981	0.804789	0.387208	0.793873	0.798814	0.941253	0.879612	0.444868	0.654692	0.779574	0.657451	0.892758	0.880743	0.431967	1.2955	1.10502	0.974227	0.866562	0.911784	0.514951	1.00588	0.64605	0.895522	0.859344	0.853815	0.486387	0.975977	0.645166	0.944704	0.891621	0.862983	0.494076	0.928885	0.278039	0.893987	0.936489	0.805273	0.447844	0.839778
SLV	1.66356	0.840097	0.755583	0.944188	0.522703	0.929202	1.0095	0.850834	0.952512	0.523606	0.772714	1.16587	0.940073	0.83734	1.10582	0.600479	0.663269	1.23608	1.0219	0.785172	0.956983	0.559687	0.568486	0.587706	0.940265	0.775682	0.896248	0.530421	0.554525	0.594413	0.982022	0.819259	0.902466	0.535285	0.545255	0.213237	0.922788	0.845279	0.835682	0.486478	0.529193
SRB	2.46276	0.875629	0.757808	1.0125	0.57171	2.46276	0.875629	0.757808	1.0125	0.57171		2.19557	1.15654	1.1228	1.54353	0.836109	0.726847	0.956808	1.19045	1.03061	1.21543	0.700796	0.587584	0.609734	1.11257	1.03704	1.16267	0.677528	0.573681	0.614391	1.14481	1.07782	1.14557	0.665357	0.555764	0.22759	1.10103	1.13415	1.09662	0.624258	0.534005
STP	0.832981	0.545511	0.775638	0.815113	0.436059	0.832981	0.545511	0.775638	0.815113	0.436059		0.880475	0.750344	1.05307	1.14272	0.593188		1.07808	0.96261	0.910636	0.988712	0.577221		0.605856	0.878416	0.896175	0.92479	0.545213		0.609724	0.921234	0.917578	0.923265	0.546389		0.235752	0.856801	0.920032	0.842277	0.489311
SUR	1.70421	0.737593	0.836532	0.965113	0.521951	1.70421	0.737593	0.836532	0.965113	0.521951		1.77519	0.953852	1.25481	1.4239	0.710964	0.593879	1.15645	0.995046	0.897785	0.997224	0.575497	0.524965	0.646484	0.911236	0.889432	0.935416	0.546087	0.505344	0.642709	0.942102	0.899433	0.923218	0.544547	0.490762	0.26577	0.880751	0.929955	0.862003	0.499914	0.477515
SVK	1.82786	1.07565	0.916626	1.28651	0.73483	1.16491	0.992392	0.75541	1.10678	0.647796	1.22577	1.59932	1.2727	1.12459	1.6186	0.909045	0.646959	0.858896	1.24383	1.06239	1.28825	0.74482	0.509526	0.62403	1.15462	1.05934	1.22173	0.713936	0.49488	0.630003	1.19094	1.09807	1.2139	0.708539	0.484457	0.241763	1.13454	1.13595	1.14886	0.65989	0.466615
SVN	3.94557	1.32642	1.02373	1.5015	0.858625	3.15528	1.31131	1.11062	1.57093	0.893514	0.855129	3.46713	1.39193	1.1374	1.62908	0.923548	0.880535	1.00535	1.18686	1.03643	1.22641	0.71333	0.673384	0.617104	1.09444	1.01569	1.15357	0.678938	0.656397	0.62239	1.13091	1.05624	1.14904	0.679106	0.643588	0.232291	1.0696	1.09331	1.0784	0.630717	0.619109
SWE	4.68534	1.40081	1.03513	1.51856	0.896691	2.80011	1.28784	1.11714	1.48317	0.843363	0.758368	4.43392	1.45306	1.08166	1.59851	0.937458	1.35398	1.0612	1.21824	1.02534	1.23878	0.716942	0.81113	0.638867	1.13441	1.01754	1.17808	0.688536	0.775805	0.642864	1.16291	1.05011	1.16718	0.68184	0.728064	0.253531	1.09956	1.07814	1.09419	0.630284	0.687058
SWZ	2.23569	0.47064	0.554818	0.605869	0.328289	2.23569	0.47064	0.554818	0.605869	0.328289		2.20887	0.732479	0.906992	1.06299	0.548165	0.757062	1.30849	0.972575	0.787417	0.940146	0.550284	0.682695	0.586352	0.900005	0.78176	0.889583	0.527049	0.671109	0.590843	0.938304	0.819545	0.888696	0.526811	0.651744	0.220462	0.890738	0.858671	0.84124	0.488389	0.633152
TCD	1.51867	0.552482	0.323557	0.38	0.207166	1.51867	0.552482	0.323557	0.38	0.207166		1.60872	1.04095	0.74436	0.857417	0.448423	0.710224	1.2915	1.12011	0.773988	0.869124	0.518691	0.641049	0.566718	1.05708	0.776013	0.825508	0.501531	0.626437	0.568941	1.06866	0.821284	0.812859	0.487622	0.611413	0.197308	1.04163	0.870896	0.759805	0.444519	0.592696
TGO	0.587347	0.423611	0.354763	0.429763	0.227318	0.587347	0.423611	0.354763	0.429763	0.227318		0.643955	0.712042	0.684415	0.867409	0.45492	0.731619	1.06015	0.968833	0.737073	0.85607	0.505264	0.616456	0.58293	0.890113	0.729341	0.797517	0.478059	0.604595	0.588061	0.931974	0.774368	0.80567	0.481404	0.595605	0.218703	0.887768	0.814164	0.752289	0.43869	0.568702
THA	0.986665	0.831532	1.26501	1.20228	0.595072	1.1209	0.881875	1.11004	1.07625	0.565519	0.832972	0.907053	0.81945	1.20967	1.18073	0.579569	1.1477	0.925045	0.996316	0.985527	1.02718	0.600327	0.768872	0.675639	0.910839	0.982571	0.96483	0.569251	0.739314	0.668779	0.932685	0.976379	0.950655	0.574032	0.738473	0.29558	0.867111	1.00646	0.88872	0.536788	0.676229
TJK	1.22417	0.476478	0.485039	0.662201	0.374363	1.22417	0.476478	0.485039	0.662201	0.374363		1.21177	0.907411	1.02429	1.43873	0.76619	0.690869	1.25714	1.15492	1.02385	1.14458	0.662901	0.471359	0.604031	1.08015	1.02896	1.09422	0.640375	0.45719	0.608666	1.11766	1.07347	1.08289	0.631801	0.450667	0.2232	1.08125	1.14179	1.04316	0.5952	0.434872
TKM	5.3642	0.814834	0.711914	1.06601	0.598809	5.3642	0.814834	0.711914	1.06601	0.598809		4.80955	1.09659	1.10806	1.61088	0.869297	0.615773	1.35508	1.22979	1.1011	1.28643	0.735962	0.416947	0.626481	1.1661	1.11289	1.24966	0.722174	0.405538	0.628393	1.18912	1.14814	1.22138	0.701046	0.401798	0.242284	1.14896	1.21407	1.17779	0.662378	0.390279
TLS	1.91066	0.464184	0.46776	0.577976	0.286629	1.91066	0.464184	0.46776	0.577976	0.286629		1.84543	0.771702	0.986008	1.12924	0.546946	0.580966	1.06229	0.96152	0.829949	0.891233	0.515304	0.488027	0.598343	0.87679	0.82577	0.826055	0.484267	0.469143	0.598184	0.922374	0.865199	0.829123	0.489591	0.471622	0.217752	0.858379	0.893638	0.748046	0.434896	0.451077
TTO	1.66011	0.92604	0.920745	1.08353	0.597684	1.66011	0.92604	0.920745	1.08353	0.597684		1.50836	1.16012	1.20601	1.50845	0.796689	0.537903	1.07186	1.07547	0.940957	1.0788	0.618449	0.47267	0.617281	0.991337	0.936292	1.01588	0.588333	0.462428	0.620499	1.03063	0.96965	1.00837	0.584703	0.451873	0.240655	0.979222	1.01213	0.950482	0.539386	0.440971
TUN	1.82595	0.924834	0.930741	1.19261	0.679236	1.82595	0.924834	0.930741	1.19261	0.679236		1.84948	1.06649	1.11485	1.50609	0.824177	0.622102	1.3175	1.12089	0.967005	1.20271	0.703322	0.541105	0.595898	1.03016	0.951184	1.11527	0.656991	0.52153	0.598652	1.06951	0.984733	1.09506	0.648799	0.515204	0.218713	1.0133	1.02037	1.03168	0.603984	0.48639
TUR	2.11149	1.29413	1.23803	1.58976	0.908671	2.84054	1.30245	1.01089	1.31053	0.802907	0.81268	2.07343	1.13683	1.05378	1.32571	0.772625	0.672828	1.3989	1.1708	1.06845	1.25839	0.727158	0.598513	0.623502	1.08033	1.04186	1.17086	0.681543	0.579591	0.626438	1.11521	1.07214	1.15174	0.672326	0.562154	0.24009	1.06969	1.12659	1.10583	0.635245	0.531497
TZA	1.06921	0.477677	0.46562	0.481265	0.264486	1.06921	0.477677	0.46562	0.481265	0.264486		1.10279	0.716438	0.763374	0.856259	0.450576	0.997085	1.31508	0.952276	0.720235	0.875495	0.519198	0.864031	0.595125	0.882987	0.713051	0.829108	0.500241	0.838102	0.597504	0.904482	0.741303	0.814574	0.487121	0.817736	0.224446	0.83983	0.757882	0.740964	0.434544	0.77434
UGA	1.14372	0.51039	0.461482	0.478918	0.271651	1.14372	0.51039	0.461482	0.478918	0.271651		1.1327	0.681778	0.642864	0.733781	0.401932	1.1556	1.13895	0.909184	0.665099	0.836029	0.505083	0.938162	0.584501	0.83896	0.651099	0.784001	0.484284	0.89332	0.585156	0.852026	0.665288	0.755232	0.461658	0.905651	0.211487	0.788821	0.667906	0.676571	0.406761	0.839598
UKR	2.1889	0.96585	0.812026	1.16167	0.666441	2.1889	0.96585	0.812026	1.16167	0.666441		1.75171	1.21447	1.06626	1.57848	0.873193	0.56353	1.01987	1.19651	0.996635	1.16111	0.679539	0.433897	0.613851	1.11048	0.995179	1.09718	0.648771	0.41543	0.620797	1.15553	1.04472	1.10276	0.651361	0.412965	0.235404	1.11489	1.0999	1.05609	0.612195	0.400754
URY	5.45998	1.20644	1.02486	1.4358	0.818206	5.06674	1.23213	1.01702	1.41977	0.815492	0.943234	4.99583	1.19676	1.01548	1.43215	0.815416	0.703088	1.21903	1.07217	0.896721	1.0589	0.616638	0.570622	0.595276	0.99227	0.891406	1.00185	0.589344	0.561954	0.600386	1.03245	0.92721	0.995963	0.586372	0.545947	0.219612	0.978538	0.963444	0.935627	0.53995	0.528326
USA	5.54672	1.61274	1.20989	1.73264	1.03115	3.46038	1.37595	1.07893	1.46018	0.896144	0.829438	4.08355	1.47373	1.02375	1.53962	0.925368	0.872242	1.19387	1.20044	1.02657	1.2283	0.711126	0.637809	0.649499	1.12423	1.02871	1.17752	0.688376	0.622698	0.652877	1.15351	1.05987	1.16173	0.67784	0.60289	0.24706	1.09621	1.10055	1.10091	0.630451	0.581638
UZB	3.69569	0.718219	0.6875	0.973457	0.55746	3.69569	0.718219	0.6875	0.973457	0.55746		3.27308	1.04483	1.1029	1.57795	0.860437	0.673888	1.40563	1.20371	1.05439	1.24594	0.721507	0.477942	0.609886	1.1265	1.04977	1.17004	0.683475	0.455451	0.61558	1.16597	1.10258	1.16542	0.675429	0.460049	0.229136	1.12679	1.16788	1.12144	0.636769	0.442195
VCT	2.42091	1.22478	1.21801	1.51471	0.819369	2.88059	1.7266	1.35484	1.6481	0.921804		2.31103	1.24892	1.20313	1.55115	0.833279		1.08518	1.09043	1.04848	1.1173	0.635127		0.639085	1.00308	1.03211	1.04986	0.602519		0.640057	1.03673	1.04307	1.03502	0.595826		0.259027	0.969682	1.04729	0.955101	0.539247
VEN	3.37465	0.945112	0.802177	1.10667	0.619037	3.37465	0.945112	0.802177	1.10667	0.619037		2.6446	1.13495	1.12184	1.52879	0.800796	0.499342	1.26386	1.04643	0.899354	1.06127	0.600372	0.425158	0.632438	0.963976	0.889786	1.00026	0.570857	0.417209	0.636153	1.00597	0.923699	0.999351	0.5716	0.409331	0.254155	0.940948	0.9454	0.924183	0.517551	0.399201
VNM	1.46329	0.702059	0.793457	0.926162	0.46891	1.46329	0.702059	0.793457	0.926162	0.46891		1.41843	0.876353	1.22808	1.27699	0.61224	0.872799	0.928952	1.0135	1.00562	1.06435	0.618967	0.694982	0.704327	0.933849	1.02111	1.01257	0.592512	0.679817	0.693207	0.951052	1.01966	0.995735	0.596687	0.631692	0.322833	0.887397	1.05591	0.940322	0.563706	0.597965
VUT	1.70102	0.626714	0.772863	0.87832	0.471624	1.70102	0.626714	0.772863	0.87832	0.471624		1.60544	0.742982	0.972975	1.07205	0.564781		0.98519	0.903954	0.812339	0.954751	0.628796		0.594998	0.817986	0.802096	0.889989	0.596636		0.59786	0.84771	0.810664	0.906133	0.628985		0.229254	0.778063	0.817621	0.854125	0.609802
WSM	2.44804	0.915712	1.02975	1.22938	0.657057	2.44804	0.915712	1.02975	1.22938	0.657057		2.25035	1.03342	1.18296	1.41883	0.756872		0.998046	1.06204	0.998835	0.964764	0.638697		0.587548	0.976433	0.986612	0.901586	0.607899		0.590239	1.03904	1.00436	0.886394	0.624874		0.213796	0.998299	1.00749	0.798377	0.589603
YEM	1.1589	0.501089	0.559523	0.635884	0.339655	1.1589	0.501089	0.559523	0.635884	0.339655		1.24923	0.898384	1.07074	1.25492	0.65132	0.592872	1.3275	1.04911	0.888291	1.0026	0.579899	0.49336	0.588628	0.970589	0.886193	0.947043	0.552173	0.481051	0.594589	1.01696	0.930557	0.950128	0.556537	0.472723	0.214012	0.95684	0.964127	0.875364	0.503313	0.458353
ZAF	2.94304	0.960191	0.822438	1.19466	0.655791	2.42915	0.996388	0.834936	1.12151	0.642433	0.85047	2.86364	0.962132	0.837978	1.21459	0.670672	0.74539	1.21131	0.982776	0.795584	0.970515	0.577985	0.621114	0.580399	0.904581	0.79061	0.915349	0.55064	0.609031	0.586734	0.95009	0.831831	0.926366	0.56474	0.595201	0.212808	0.890842	0.859856	0.866498	0.5248	0.579581
ZMB	1.03916	0.330222	0.267668	0.39609	0.22298	1.03916	0.330222	0.267668	0.39609	0.22298		1.0568	0.639497	0.611257	0.922498	0.490575	0.714271	1.18434	0.940819	0.722749	0.909357	0.584894	0.604586	0.560171	0.875775	0.726084	0.86494	0.567249	0.592113	0.560622	0.886657	0.755617	0.852212	0.571681	0.57447	0.183447	0.821222	0.78198	0.792741	0.543088	0.567855
ZWE	1.48536	0.433519	0.382469	0.509686	0.279663	1.48536	0.433519	0.382469	0.509686	0.279663		1.34832	0.74191	0.75791	1.09456	0.559909	0.670902	1.20151	0.981187	0.731642	0.948398	0.558134	0.605006	0.57855	0.909135	0.724589	0.899492	0.537428	0.598007	0.58249	0.929973	0.753552	0.881742	0.527034	0.58059	0.209292	0.869573	0.773059	0.81802	0.481475	0.564031
